# Supplementary material for: Exome Sequencing Identifies Rare Deleterious Mutations in DNA Repair Genes FANCC and BLM as Potential Breast Cancer Susceptibility Alleles
Source: PLoS Genet. 2012 Sep 27;8(9):e1002894. doi: 10.1371/journal.pgen.1002894 (PMC3459953; doi:10.1371/journal.pgen.1002894)
Supplement: Table S1 — Whole exome sequencing performance and variant count. aIndicates adaptor type (and protocol) used for library preparation. Paired-end (PE), single-end (SE), multiplex paired-end (in PE). bLibraries were prepared by hand (manual) or using the SPRIworks Fragment Library System (SPRIworks) incorporating size selection as indicated in parentheses. cExome enrichment was performed using either the NimbleGen Sequence Capture 2.1 M Exome Array (NG exome array), EZ Exome Library version 1 or 2 (NG exome array v1 or v2) or Agilent SureSelect Human All Exon version 2 (Ag Exome v2) or 50 Mb (Ag Exome 50 Mb) libraries. dPercentage of reads that map and align to the reference genome and overlap with the targeted bases by at least one base. The target regions differ according to the capture method used. eNumber of variants shared by all exome-sequenced family members (i.e. either 2 or 3). (XLSX) [file pgen.1002894.s002.xlsx]

## Sheet: Table S1 Performance data
Table S1 Whole exome sequencing performance and variant count
Sample	Library typea	Library preparationb	Capture methodc	Sequence reads	Read length (bp)	Instrument	Total reads	% Reads mapped	% Mapped reads duplicates	% Reads OnTargetd	% Target bases ≥1-fold Coverage	% Target bases ≥10-fold Coverage	% Target bases ≥20-fold Coverage	Mean coverage for target bases	% Target bases with one fifth of mean coverage	Novel deleterious (and nonsynonymous) variants per individual	Novel deleterious (and nonsynonymous) variants shared by all relativese
1.1	PE	SPRIworks (200-400 bp)	NG EZ exome v1	PE	75	GAIIx	75032300	93.9	11.43	76.06	98.87	94.46	89.15	106	88	34 (260)	12 (111)
1.2	PE	SPRIworks (200-400 bp)	NG EZ exome v1	PE	75	GAIIx	74918338	93.96	10.81	77.99	98.84	94.38	89.02	110.07	87.29	26 (257)
2.1	PE	SPRIworks (200-400 bp)	Ag Exome 50 Mb	PE	75	GAIIx	107992282	93.96	7.91	60.06	98.05	84.93	73.83	71.82	79.09	74 (352)	21 (149)
2.2	PE	SPRIworks (200-400 bp)	Ag Exome v2	PE	75	GAIIx	72099078	98.98	12.36	63.79	97.31	80.18	66.87	56.49	77.16	39 (274)
3.1	PE	SPRIworks (200-400 bp)	NG exome array	SE	75	GAIIx	47592209	97.1	57.94	66.48	99.28	93.75	82.71	63.54	90.82	14 (236)	4 (108)
3.2	PE	SPRIworks (200-400 bp)	NG EZ exome v1	SE	75	GAIIx	56988571	98.79	41.63	72.55	99.16	94.52	87.39	87.43	88.95	17 (263)
4.1	SE	Manual (Gel 200-300 bp)	NG exome array	SE	75	GAIIx	59105880	96.06	54.3	74.56	99.16	92.35	82.67	88.55	84.63	27 (262)	0 (7)
4.2	SE	Manual (Gel 200-300 bp)	NG exome array	SE	75	GAIIx	57455413	95.68	70.4	68.45	98.87	92.36	82.94	81.07	85.84	24 (210)
5.1	SE	Manual (Gel 200-300 bp)	NG exome array	SE	75	GAIIx	38840503	95.11	46.18	69.6	99.37	91	77.28	47.09	91	15 (223)	0 (4)
5.2	SE	Manual (Gel 200-300 bp)	NG exome array	SE	75	GAIIx	47470822	97.42	38.59	70.51	99.4	93.4	83.28	57.99	91.58	24 (246)
5.3	SE	Manual (Gel 200-300 bp)	NG exome array	SE	75	GAIIx	39951335	95.23	43.6	68.97	98.77	86.11	70.9	55.05	82.91	17 (197)
6.1	inPE	SPRIworks (200-400 bp)	Ag Exome v2	PE	100	HiSeq	77589764	98.69	15.41	63.43	97.87	83.56	72.41	69.89	78.74	38 (298)	7 (65)
6.2	inPE	SPRIworks (200-400 bp)	Ag Exome v2	PE	100	HiSeq	85197176	98.67	16.61	70.84	97.83	85.84	76.51	86.08	78.23	34 (290)
7.1	PE	SPRIworks (200-400 bp)	NG exome array	PE	75	GAIIx	25248866	98.11	17.54	65.86	98.65	81.36	59.52	34.28	88.54	23 (214)	1 (29)
7.2	PE	SPRIworks (200-400 bp)	NG exome array	PE	75	GAIIx	60353464	98.58	48.37	71.38	99.47	96.09	87.65	57.09	94.82	37 (298)
8.1	PE	SPRIworks (200-400 bp)	NG EZ exome v1	PE	100	GAIIx	68258074	97.55	11.83	74.02	99.27	95.85	91.12	118.43	88.97	27 (339)	7 (111)
8.2	PE	SPRIworks (200-400 bp)	NG EZ exome v1	PE	100	GAIIx	73473916	98.14	12.33	76.76	99.29	96.16	91.86	132.35	88.36	27 (305)
9.1	PE	SPRIworks (200-400 bp)	NG EZ exome v1	PE	75	GAIIx	75846314	93.93	13.18	77.52	98.91	94.66	89.18	107.43	87.95	20 (275)	10 (129)
9.2	PE	SPRIworks (200-400 bp)	NG EZ exome v1	PE	75	GAIIx	75309446	93.91	10.89	75.85	98.87	94.48	89.15	106.9	87.99	29 (295)
10.1	PE	SPRIworks (200-400 bp)	NG EZ exome v1	PE	75	GAIIx	72550586	93.95	10.76	76.38	98.88	94.4	89.11	103.43	88.54	19 (262)	3 (53)
10.2	PE	SPRIworks (200-400 bp)	NG EZ exome v1	PE	75	GAIIx	73431832	93.89	11.52	76.22	98.84	94.19	88.54	104.16	87.92	21 (267)
11.1	inPE	SPRIworks (200-400 bp)	Ag Exome 50 Mb	PE	100	HiSeq	115753164	98.66	24.24	72.25	98	87.09	78.17	96.34	78.17	69 (382)	22 (155)
11.2	inPE	SPRIworks (200-400 bp)	Ag Exome v2	PE	100	HiSeq	70952660	98.81	20.98	66.61	97.42	81.92	70	62.91	77.98	44 (300)
12.1	inPE	SPRIworks (200-400 bp)	Ag Exome 50 Mb	PE	100	HiSeq	109154198	98.46	16.25	72.26	98.03	87.24	78.44	100.07	77.64	60 (345)	22 (58)
12.2	inPE	SPRIworks (200-400 bp)	Ag Exome 50 Mb	PE	100	HiSeq	102253336	98.42	20.02	71.89	97.91	85.95	76.31	89.59	78.07	57 (366)
13.1	inPE	SPRIworks (200-400 bp)	NG EZ exome v1	PE	100	HiSeq	76173076	99.46	7.18	76.13	99.17	96.06	92.55	134.71	89.71	35 (310)	13 (116)
13.2	inPE	SPRIworks (200-400 bp)	Ag Exome v2	PE	100	HiSeq	75970274	98.33	11.47	58.75	97.36	81.53	69.87	66	76.4	43 (272)
14.1	inPE	SPRIworks (200-400 bp)	Ag Exome v2	PE	100	HiSeq	70012852	97.1	20.22	69.93	97.62	83.87	72.72	64.83	80.28	41 (281)	3 (21)
14.2	inPE	SPRIworks (200-400 bp)	Ag Exome v2	PE	100	HiSeq	75415650	98.91	14.29	69.3	97.34	82.89	72.06	75.41	75.98	36 (261)
14.3	inPE	SPRIworks (200-400 bp)	Ag Exome v2	PE	100	HiSeq	78039114	98.77	18.31	67.9	97.25	82.54	71.48	72.95	76.57	31 (307)
15.1	inPE	SPRIworks (200-400 bp)	Ag Exome v2	PE	100	HiSeq	145810378	99.07	48.79	72.44	98.5	88.7	79.93	87.87	81.63	54 (328)	7 (16)
15.2	inPE	SPRIworks (200-400 bp)	Ag Exome v2	PE	100	HiSeq	71040142	98.2	17.99	70.61	97.71	84.28	73.37	69.57	79.65	42 (282)
15.3	inPE	SPRIworks (200-400 bp)	Ag Exome v2	PE	100	HiSeq	77450768	97.78	15.7	72.21	97.72	84.8	74.47	79.91	78.36	44 (313)
Average							7.37191e+07	97.0782	24.213	70.8352	98.4542	89.1182	79.7109	83.1909	83.8718	35 (284)	9 (75)
aIndicates adaptor type (and protocol) used for library preparation. Paired-end (PE), single-end (SE), multiplex paired-end (inPE)
bLibraries were prepared by hand (manual) or using the SPRIworks Fragment Library System (SPRIworks) incorporating size selection as indicated in parentheses
cExome enrichment was performed using either the NimbleGen Sequence Capture 2.1M Exome Array (NG exome array), EZ Exome Library version 1 or 2 (NG exome array v1 or v2) or Agilent SureSelect Human All Exon version 2 (Ag Exome v2) or 50 Mb (Ag Exome 50 Mb) libraries
dPercentage of reads that map and align to the reference genome and overlap with the targeted bases by at least one base. The target regions differ according to the capture method used
eNumber of variants shared by all exome-sequenced family members (i.e. either 2 or 3)
