# Supplementary material for: Exome Sequencing Identifies Rare Deleterious Mutations in DNA Repair Genes FANCC and BLM as Potential Breast Cancer Susceptibility Alleles
Source: PLoS Genet. 2012 Sep 27;8(9):e1002894. doi: 10.1371/journal.pgen.1002894 (PMC3459953; doi:10.1371/journal.pgen.1002894)
Supplement: Table S2 — Overtly deleterious variants identified by exome sequencing. aGenomic position (chromosome_nucleotide) of the reference nucleotide for each variant provided relative to human geneome reference assembly GRCh37 (hg19). bReference nucleotide sequence. cAlternate (or variant) nucleotide sequence detected by exome sequencing. This variant list has not been extensively validated by Sanger sequencing and may include sequencing artefacts. dPredicted consequence of variant relative to ensembl transcript provided. Only variants with an overtly deleterious predicted consequence (i.e. stop_gained, frameshift_coding, complex_indel or essential_splice_site) are included in this list. eNumber of times variant detected among exome data from 33 individuals. Only those variants present in fewer than 10/33 individuals are included in this list. fNumber of families in whom variant was detected. gNumber of times variant was detected in an individual who also carried a FANCC or BLM mutation. hPredicted position of alteration relative to protein associated with ensembl transcript. iPredicted amino acid change (provided for SNVs only). jdbSNP IDs for previously identified variants co-ocurring at the same variant position (not matched for nucleotide change). Variants with dbSNP references were filtered from this list with the exception of variants in known breast cancer genes (i.e. BRCA1, BRCA2, ATM, CHEK2, BRIP, PALB2 etc.) or variants reported in the HGMD public database. kOther existing variation IDs, primarily from the HGMD public database. (XLSX) [file pgen.1002894.s003.xlsx]

## Sheet: Table S2 Exome variants
Table S2 Overtly deleterious variants identified by exome sequencing
Variant positiona	Refb	Altc	Gene name	Consequenced	Number of individuals (n=33)e	Number of families (n=15)f	Number of FANCC/BLM carriers (n=5)g	Ensembl v62 Transcript ID	Gene description	Position in proteinh	Amino acid changei	Existing dbSNPj	Existing variation idk
1_101460690	TC	T	DPH5	FRAMESHIFT_CODING	2	1	2	ENST00000488176	DPH5 homolog (S. cerevisiae) [Source:HGNC Symbol;Acc:24270]	169		.	N/A
1_109171339	C	T	FAM102B	STOP_GAINED	1	1	1	ENST00000370035	family with sequence similarity 102, member B [Source:HGNC Symbol;Acc:27637]	295	R295*	.	N/A
1_113244301	G	A	RHOC	STOP_GAINED	1	1	0	ENST00000369636	ras homolog gene family, member C [Source:HGNC Symbol;Acc:669]	128	R128*	.	N/A
1_115236057	G	A	AMPD1	STOP_GAINED	5	4	1	ENST00000353928	adenosine monophosphate deaminase 1 [Source:HGNC Symbol;Acc:468]	12	Q12*	rs17602729	CM920025:HGMD_MUTATION
1_115469133	GA	G	SYCP1	FRAMESHIFT_CODING	1	1	0	ENST00000369518	synaptonemal complex protein 1 [Source:HGNC Symbol;Acc:11487]	626		.	N/A
1_118420590	TA	T	GDAP2	FRAMESHIFT_CODING	1	1	1	ENST00000369442	ganglioside induced differentiation associated protein 2 [Source:HGNC Symbol;Acc:18010]	496		.	N/A
1_12069692	G	A	MFN2	ESSENTIAL_SPLICE_SITE	1	1	0	ENST00000376337	mitofusin 2 [Source:HGNC Symbol;Acc:16877]	N/A	N/A	.	CM062869:HGMD_MUTATION
1_12837705	G	GCC	PRAMEF12	FRAMESHIFT_CODING	1	1	1	ENST00000357726	PRAME family member 12 [Source:HGNC Symbol;Acc:22125]	472		.	N/A
1_12939546	C	CG	PRAMEF4	FRAMESHIFT_CODING	5	4	0	ENST00000235349	PRAME family member 4 [Source:HGNC Symbol;Acc:31971]	419		.	N/A
1_144916675	C	T	PDE4DIP	STOP_GAINED	1	1	1	ENST00000313431	phosphodiesterase 4D interacting protein [Source:HGNC Symbol;Acc:15580]	723	W723*	.	N/A
1_146742591	A	C	CHD1L	ESSENTIAL_SPLICE_SITE	2	1	0	ENST00000369258	chromodomain helicase DNA binding protein 1-like [Source:HGNC Symbol;Acc:1916]	N/A	N/A	.	N/A
1_150785735	G	GC	ARNT	FRAMESHIFT_CODING	1	1	0	ENST00000358595	aryl hydrocarbon receptor nuclear translocator [Source:HGNC Symbol;Acc:700]	731		.	N/A
1_152192053	C	T	HRNR	STOP_GAINED	1	1	1	ENST00000368801	hornerin [Source:HGNC Symbol;Acc:20846]	684	W684*	.	N/A
1_152285076	CACTG	C	FLG	FRAMESHIFT_CODING	1	1	0	ENST00000368799	filaggrin [Source:HGNC Symbol;Acc:3748]	761-762		.	N/A
1_152326321	G	GTA	FLG2	FRAMESHIFT_CODING	2	1	0	ENST00000388718	filaggrin family member 2 [Source:HGNC Symbol;Acc:33276]	1314		.	N/A
1_155912277	G	A	RXFP4	STOP_GAINED	1	1	0	ENST00000368318	relaxin/insulin-like family peptide receptor 4 [Source:HGNC Symbol;Acc:14666]	259	W259*	.	N/A
1_155981618	G	A	SSR2	STOP_GAINED	2	1	2	ENST00000480567	signal sequence receptor, beta (translocon-associated protein beta) [Source:HGNC Symbol;Acc:11324]	142	R142*	.	N/A
1_157504353	T	TG	FCRL5	FRAMESHIFT_CODING	2	1	0	ENST00000368189	Fc receptor-like 5 [Source:HGNC Symbol;Acc:18508]	577-578		.	N/A
1_158299688	A	T	CD1B	STOP_GAINED	1	1	0	ENST00000368168	CD1b molecule [Source:HGNC Symbol;Acc:1635]	187	Y187*	.	N/A
1_160162591	G	C	CASQ1	ESSENTIAL_SPLICE_SITE	1	1	1	ENST00000368079	calsequestrin 1 (fast-twitch, skeletal muscle) [Source:HGNC Symbol;Acc:1512]	N/A	N/A	.	N/A
1_160209873	GCTCTTCTTCCTC	G	DCAF8	COMPLEX_INDEL	5	3	1	ENST00000440682	DDB1 and CUL4 associated factor 8 [Source:HGNC Symbol;Acc:24891]	N/A		.	N/A
1_169572289	C	T	SELP	STOP_GAINED	1	1	0	ENST00000263686	selectin P (granule membrane protein 140kDa, antigen CD62) [Source:HGNC Symbol;Acc:10721]	560	W560*	.	N/A
1_171165802	TG	T	FMO2	FRAMESHIFT_CODING	4	3	1	ENST00000441535	flavin containing monooxygenase 2 (non-functional) [Source:HGNC Symbol;Acc:3770]	113		rs28369860	CD033950:HGMD_MUTATION
1_179528895	AC	A	NPHS2	FRAMESHIFT_CODING	2	1	0	ENST00000367615	nephrosis 2, idiopathic, steroid-resistant (podocin) [Source:HGNC Symbol;Acc:13394]	151		.	N/A
1_181680101	AAG	A	CACNA1E	FRAMESHIFT_CODING	1	1	0	ENST00000367570	calcium channel, voltage-dependent, R type, alpha 1E subunit [Source:HGNC Symbol;Acc:1392]	356-357		.	N/A
1_186647484	G	T	PTGS2	STOP_GAINED	1	1	0	ENST00000367468	prostaglandin-endoperoxide synthase 2 (prostaglandin G/H synthase and cyclooxygenase) [Source:HGNC Symbol;Acc:9605]	122	Y122*	.	N/A
1_19597274	TC	T	AKR7L	FRAMESHIFT_CODING	2	1	1	ENST00000420396	aldo-keto reductase family 7-like [Source:HGNC Symbol;Acc:24056]	11		.	N/A
1_19651257	G	A	PQLC2	ESSENTIAL_SPLICE_SITE	1	1	0	ENST00000375153	PQ loop repeat containing 2 [Source:HGNC Symbol;Acc:26001]	N/A	N/A	.	N/A
1_201331162	G	A	TNNT2	ESSENTIAL_SPLICE_SITE	1	1	0	ENST00000357848	troponin T type 2 (cardiac) [Source:HGNC Symbol;Acc:11949]	N/A	N/A	.	N/A
1_207658858	C	T	CR2	STOP_GAINED	1	1	0	ENST00000367057	complement component (3d/Epstein Barr virus) receptor 2 [Source:HGNC Symbol;Acc:2336]	1080	R1080*	.	N/A
1_223285200	G	A	TLR5	STOP_GAINED	4	3	0	ENST00000342210	toll-like receptor 5 [Source:HGNC Symbol;Acc:11851]	392	R392*	rs5744168	CM034621:HGMD_MUTATION
1_230931013	GAGAATGC	G	CAPN9	FRAMESHIFT_CODING	1	1	0	ENST00000271971	calpain 9 [Source:HGNC Symbol;Acc:1486]	659-661		.	N/A
1_242020721	AGCGGGAATTGTGC	A	EXO1	FRAMESHIFT_CODING	1	1	0	ENST00000518483	exonuclease 1 [Source:HGNC Symbol;Acc:3511]	161-165		.	N/A
1_243332884	AAG	A	CEP170	FRAMESHIFT_CODING	2	2	0	ENST00000522895	centrosomal protein 170kDa [Source:HGNC Symbol;Acc:28920]	158-159		.	N/A
1_245019204	GCCT	G	HNRNPU	COMPLEX_INDEL	1	1	1	ENST00000444376	heterogeneous nuclear ribonucleoprotein U (scaffold attachment factor A) [Source:HGNC Symbol;Acc:5048]	N/A		.	N/A
1_247769703	GT	G	OR2G3	FRAMESHIFT_CODING	1	1	1	ENST00000320002	olfactory receptor, family 2, subfamily G, member 3 [Source:HGNC Symbol;Acc:15008]	273		.	N/A
1_248366430	AG	A	OR2M3	FRAMESHIFT_CODING	1	1	0	ENST00000456743	olfactory receptor, family 2, subfamily M, member 3 [Source:HGNC Symbol;Acc:8269]	21		.	N/A
1_248569885	GT	G	OR2T1	FRAMESHIFT_CODING	2	1	0	ENST00000366474	olfactory receptor, family 2, subfamily T, member 1 [Source:HGNC Symbol;Acc:8277]	197		.	N/A
1_248685267	T	A	OR2G6	STOP_GAINED	2	1	0	ENST00000343414	olfactory receptor, family 2, subfamily G, member 6 [Source:HGNC Symbol;Acc:27019]	107	L107*	.	N/A
1_25737829	A	C	RHCE	ESSENTIAL_SPLICE_SITE	1	1	0	ENST00000374352	Rh blood group, CcEe antigens [Source:HGNC Symbol;Acc:10008]	N/A	N/A	.	N/A
1_26510310	AC	A	CNKSR1	FRAMESHIFT_CODING	2	2	0	ENST00000361530	connector enhancer of kinase suppressor of Ras 1 [Source:HGNC Symbol;Acc:19700]	282		.	N/A
1_27179294	CTA	C	ZDHHC18	FRAMESHIFT_CODING	1	1	0	ENST00000374142	zinc finger, DHHC-type containing 18 [Source:HGNC Symbol;Acc:20712]	330		.	N/A
1_35227007	TTGTC	T	GJB4	FRAMESHIFT_CODING	1	1	0	ENST00000339480	gap junction protein, beta 4, 30.3kDa [Source:HGNC Symbol;Acc:4286]	51-52		.	N/A
1_35485052	TC	T	ZMYM6	FRAMESHIFT_CODING	1	1	0	ENST00000357182	zinc finger, MYM-type 6 [Source:HGNC Symbol;Acc:13050]	110		.	N/A
1_3566625	AGCAGGCTG	A	WDR8	COMPLEX_INDEL	2	1	0	ENST00000419924	WD repeat domain 8 [Source:HGNC Symbol;Acc:12759]	N/A		.	N/A
1_39340690	C	A	GJA9	STOP_GAINED	1	1	1	ENST00000357771	gap junction protein, alpha 9, 59kDa [Source:HGNC Symbol;Acc:19155]	361	E361*	.	N/A
1_40981245	C	CG	DEM1	FRAMESHIFT_CODING	2	2	1	ENST00000296380	defects in morphology 1 homolog (S. cerevisiae) [Source:HGNC Symbol;Acc:26115]	343-344		.	N/A
1_55076137	CCACTCCACATTCAGACCGTCATCCCCAGG	C	FAM151A	FRAMESHIFT_CODING	1	1	0	ENST00000302250	family with sequence similarity 151, member A [Source:HGNC Symbol;Acc:25032]	335-344		.	N/A
1_57209907	C	A	C1orf168	STOP_GAINED	2	1	0	ENST00000343433	chromosome 1 open reading frame 168 [Source:HGNC Symbol;Acc:27295]	474	E474*	.	N/A
1_60375565	C	T	CYP2J2	STOP_GAINED	1	1	0	ENST00000371204	cytochrome P450, family 2, subfamily J, polypeptide 2 [Source:HGNC Symbol;Acc:2634]	251	W251*	.	N/A
1_62257071	C	T	INADL	STOP_GAINED	1	1	0	ENST00000371158	InaD-like (Drosophila) [Source:HGNC Symbol;Acc:28881]	374	Q374*	.	N/A
1_62676247	GAACT	G	L1TD1	FRAMESHIFT_CODING	1	1	0	ENST00000498273	LINE-1 type transposase domain containing 1 [Source:HGNC Symbol;Acc:25595]	601-602		.	N/A
1_63299729	TTG	T	ATG4C	FRAMESHIFT_CODING	2	1	0	ENST00000371120	ATG4 autophagy related 4 homolog C (S. cerevisiae) [Source:HGNC Symbol;Acc:16040]	319		.	N/A
1_67558869	CTCATT	C	C1orf141	FRAMESHIFT_CODING	4	3	1	ENST00000544837	chromosome 1 open reading frame 141 [Source:HGNC Symbol;Acc:32044]	339-341		.	N/A
1_71418661	TG	T	PTGER3	FRAMESHIFT_CODING	2	1	0	ENST00000356595	prostaglandin E receptor 3 (subtype EP3) [Source:HGNC Symbol;Acc:9595]	395		.	N/A
1_85598679	T	TA	WDR63	FRAMESHIFT_CODING	5	3	2	ENST00000294664	WD repeat domain 63 [Source:HGNC Symbol;Acc:30711]	892		.	N/A
1_874816	C	CT	SAMD11	FRAMESHIFT_CODING	1	1	0	ENST00000342066	sterile alpha motif domain containing 11 [Source:HGNC Symbol;Acc:28706]	228		.	N/A
1_9304978	CCCCAGGCA	C	H6PD	COMPLEX_INDEL	5	5	1	ENST00000377403	hexose-6-phosphate dehydrogenase (glucose 1-dehydrogenase) [Source:HGNC Symbol;Acc:4795]	N/A		.	N/A
10_104493338	C	T	SFXN2	STOP_GAINED	1	1	0	ENST00000369893	sideroflexin 2 [Source:HGNC Symbol;Acc:16086]	267	Q267*	.	N/A
10_105209356	CAG	C	CALHM2	FRAMESHIFT_CODING	4	2	0	ENST00000369788	calcium homeostasis modulator 2 [Source:HGNC Symbol;Acc:23493]	114		.	N/A
10_116331054	A	ACTG	ABLIM1	ESSENTIAL_SPLICE_SITE	2	1	0	ENST00000369252	actin binding LIM protein 1 [Source:HGNC Symbol;Acc:78]	N/A		.	N/A
10_118215310	G	GA	PNLIPRP3	FRAMESHIFT_CODING	3	2	0	ENST00000369230	pancreatic lipase-related protein 3 [Source:HGNC Symbol;Acc:23492]	178		.	N/A
10_126673560	G	GA	ZRANB1	FRAMESHIFT_CODING	5	4	0	ENST00000359653	zinc finger, RAN-binding domain containing 1 [Source:HGNC Symbol;Acc:18224]	709		.	N/A
10_126678122	GT	G	CTBP2	FRAMESHIFT_CODING	3	2	3	ENST00000411419	C-terminal binding protein 2 [Source:HGNC Symbol;Acc:2495]	434		.	N/A
10_127685987	A	G	FANK1	ESSENTIAL_SPLICE_SITE	1	1	1	ENST00000368693	fibronectin type III and ankyrin repeat domains 1 [Source:HGNC Symbol;Acc:23527]	N/A	N/A	.	N/A
10_134137877	C	CCTAT	STK32C	FRAMESHIFT_CODING	1	1	0	ENST00000368619	serine/threonine kinase 32C [Source:HGNC Symbol;Acc:21332]	133		.	N/A
10_18828230	T	C	RP11-499P20.2	ESSENTIAL_SPLICE_SITE	1	1	1	ENST00000425669		N/A	N/A	.	N/A
10_21098828	CT	C	NEBL	ESSENTIAL_SPLICE_SITE	1	1	0	ENST00000377122	nebulette [Source:HGNC Symbol;Acc:16932]	N/A		.	N/A
10_22016856	C	T	MLLT10	STOP_GAINED	1	1	0	ENST00000446906	myeloid/lymphoid or mixed-lineage leukemia (trithorax homolog, Drosophila); translocated to, 10 [Source:HGNC Symbol;Acc:16063]	688	R688*	.	N/A
10_32740798	C	CT	CCDC7	FRAMESHIFT_CODING	2	2	0	ENST00000277657	coiled-coil domain containing 7 [Source:HGNC Symbol;Acc:26533]	76-77		.	N/A
10_32873210	C	G	C10orf68	STOP_GAINED	1	1	0	ENST00000302316	chromosome 10 open reading frame 68 [Source:HGNC Symbol;Acc:25779]	7	Y7*	.	N/A
10_33136818	TAA	T	C10orf68	FRAMESHIFT_CODING	1	1	0	ENST00000302316	chromosome 10 open reading frame 68 [Source:HGNC Symbol;Acc:25779]	492-493		.	N/A
10_37482182	AG	A	ANKRD30A	FRAMESHIFT_CODING	1	1	0	ENST00000361713	ankyrin repeat domain 30A [Source:HGNC Symbol;Acc:17234]	815		.	N/A
10_50901917	C	A	C10orf53	STOP_GAINED	1	1	0	ENST00000374111	chromosome 10 open reading frame 53 [Source:HGNC Symbol;Acc:27421]	65	C65*	.	N/A
10_51768674	CAA	C	AGAP6	FRAMESHIFT_CODING	6	4	0	ENST00000374056	ArfGAP with GTPase domain, ankyrin repeat and PH domain 6 [Source:HGNC Symbol;Acc:23466]	264		.	N/A
10_5435977	T	TG	TUBAL3	FRAMESHIFT_CODING	1	1	0	ENST00000380419	tubulin, alpha-like 3 [Source:HGNC Symbol;Acc:23534]	281-282		.	N/A
10_70182060	A	C	DNA2	STOP_GAINED	2	1	0	ENST00000399180	DNA replication helicase 2 homolog (yeast) [Source:HGNC Symbol;Acc:2939]	959	Y959*	.	N/A
10_75184515	TA	T	ZMYND17	FRAMESHIFT_CODING	1	1	0	ENST00000372912	zinc finger, MYND-type containing 17 [Source:HGNC Symbol;Acc:21000]	393		.	N/A
10_89690810	G	T	PTEN	STOP_GAINED	1	1	0	ENST00000371953	phosphatase and tensin homolog [Source:HGNC Symbol;Acc:9588]	73	E73*	.	N/A
11_1018088	TG	T	MUC6	FRAMESHIFT_CODING	6	4	1	ENST00000421673	mucin 6, oligomeric mucus/gel-forming [Source:HGNC Symbol;Acc:7517]	1571		.	N/A
11_1018093	G	GT	MUC6	FRAMESHIFT_CODING	6	4	1	ENST00000421673	mucin 6, oligomeric mucus/gel-forming [Source:HGNC Symbol;Acc:7517]	1569-1570		.	N/A
11_113850001	T	G	HTR3A	ESSENTIAL_SPLICE_SITE	1	1	0	ENST00000504030	5-hydroxytryptamine (serotonin) receptor 3A [Source:HGNC Symbol;Acc:5297]	N/A	N/A	.	N/A
11_116701354	G	A	APOC3	ESSENTIAL_SPLICE_SITE	2	2	0	ENST00000227667	apolipoprotein C-III [Source:HGNC Symbol;Acc:610]	N/A	N/A	.	N/A
11_116707831	T	TG	APOA1	FRAMESHIFT_CODING	1	1	1	ENST00000236850	apolipoprotein A-I [Source:HGNC Symbol;Acc:600]	29		.	N/A
11_117789312	CGGGCTGGAGATGCCT	C	TMPRSS13	COMPLEX_INDEL	2	2	0	ENST00000336500	transmembrane protease, serine 13 [Source:HGNC Symbol;Acc:29808]	N/A		.	N/A
11_119510639	CAGCAA	C	PVRL1	FRAMESHIFT_CODING	1	1	1	ENST00000341398	poliovirus receptor-related 1 (herpesvirus entry mediator C) [Source:HGNC Symbol;Acc:9706]	361-362		.	N/A
11_12270793	GGT	G	MICAL2	ESSENTIAL_SPLICE_SITE	1	1	0	ENST00000256194	microtubule associated monoxygenase, calponin and LIM domain containing 2 [Source:HGNC Symbol;Acc:24693]	N/A		.	N/A
11_124266697	A	AG	OR8B3	FRAMESHIFT_CODING	1	1	0	ENST00000354597	olfactory receptor, family 8, subfamily B, member 3 [Source:HGNC Symbol;Acc:8472]	184		.	N/A
11_124310195	AG	A	OR8B8	FRAMESHIFT_CODING	1	1	0	ENST00000328064	olfactory receptor, family 8, subfamily B, member 8 [Source:HGNC Symbol;Acc:8477]	262		.	N/A
11_128807619	G	T	TP53AIP1	STOP_GAINED	1	1	0	ENST00000531399	tumor protein p53 regulated apoptosis inducing protein 1 [Source:HGNC Symbol;Acc:29984]	32	S32*	.	N/A
11_128807650	G	GC	TP53AIP1	FRAMESHIFT_CODING	1	1	0	ENST00000531399	tumor protein p53 regulated apoptosis inducing protein 1 [Source:HGNC Symbol;Acc:29984]	21-22		.	N/A
11_18054821	AG	A	TPH1	FRAMESHIFT_CODING	2	1	0	ENST00000250018	tryptophan hydroxylase 1 [Source:HGNC Symbol;Acc:12008]	134		.	N/A
11_33309023	GT	G	HIPK3	FRAMESHIFT_CODING	1	1	0	ENST00000456517	homeodomain interacting protein kinase 3 [Source:HGNC Symbol;Acc:4915]	355		.	N/A
11_4594558	T	TG	C11orf40	FRAMESHIFT_CODING	7	5	2	ENST00000307616	chromosome 11 open reading frame 40 [Source:HGNC Symbol;Acc:23986]	95-96		.	N/A
11_46765621	T	TA	CKAP5	FRAMESHIFT_CODING	1	1	0	ENST00000529230	cytoskeleton associated protein 5 [Source:HGNC Symbol;Acc:28959]	2017		.	N/A
11_48346594	CA	C	OR4C3	FRAMESHIFT_CODING	1	1	1	ENST00000319856	olfactory receptor, family 4, subfamily C, member 3 [Source:HGNC Symbol;Acc:14697]	35		.	N/A
11_48387945	C	CCA	OR4C5	FRAMESHIFT_CODING	4	3	1	ENST00000319813	olfactory receptor, family 4, subfamily C, member 5 [Source:HGNC Symbol;Acc:14702]	24-25		.	N/A
11_4903673	T	TACCACCCC	OR51T1	FRAMESHIFT_CODING	2	1	0	ENST00000380378	olfactory receptor, family 51, subfamily T, member 1 [Source:HGNC Symbol;Acc:15205]	209		.	N/A
11_4945356	CTG	C	OR51G1	FRAMESHIFT_CODING	1	1	0	ENST00000321961	olfactory receptor, family 51, subfamily G, member 1 [Source:HGNC Symbol;Acc:14738]	71		.	N/A
11_50379454	G	GTTGTT	RP11-574M7.2	ESSENTIAL_SPLICE_SITE	3	2	0	ENST00000532521		N/A		.	N/A
11_5364541	CCAGCCCCAGGTCTGTGG	C	OR51B5	FRAMESHIFT_CODING	2	2	0	ENST00000300773	olfactory receptor, family 51, subfamily B, member 5 [Source:HGNC Symbol;Acc:19599]	66-71		.	N/A
11_5510540	G	GGGCT	OR52D1	FRAMESHIFT_CODING	7	4	0	ENST00000322641	olfactory receptor, family 52, subfamily D, member 1 [Source:HGNC Symbol;Acc:15212]	202		.	N/A
11_55861277	GT	G	OR8I2	FRAMESHIFT_CODING	2	2	1	ENST00000302124	olfactory receptor, family 8, subfamily I, member 2 [Source:HGNC Symbol;Acc:15310]	165		.	N/A
11_56237553	G	A	OR5M3	STOP_GAINED	1	1	0	ENST00000312240	olfactory receptor, family 5, subfamily M, member 3 [Source:HGNC Symbol;Acc:14806]	141	R141*	.	N/A
11_56344843	CCATTGAAG	C	OR5M10	FRAMESHIFT_CODING	2	2	1	ENST00000526812	olfactory receptor, family 5, subfamily M, member 10 [Source:HGNC Symbol;Acc:15290]	116-118		.	N/A
11_57958776	C	T	OR9Q2	STOP_GAINED	1	1	1	ENST00000311591	olfactory receptor, family 9, subfamily Q, member 2 [Source:HGNC Symbol;Acc:15328]	272	R272*	.	N/A
11_5809806	GA	G	OR52N1	FRAMESHIFT_CODING	7	5	1	ENST00000317078	olfactory receptor, family 52, subfamily N, member 1 [Source:HGNC Symbol;Acc:14853]	80		.	N/A
11_58207035	AT	A	OR5B12	FRAMESHIFT_CODING	1	1	0	ENST00000302572	olfactory receptor, family 5, subfamily B, member 12 [Source:HGNC Symbol;Acc:15432]	197		.	N/A
11_58891961	GT	G	FAM111B	FRAMESHIFT_CODING	1	1	1	ENST00000411426	family with sequence similarity 111, member B [Source:HGNC Symbol;Acc:24200]	101		.	N/A
11_58892376	CA	C	FAM111B	FRAMESHIFT_CODING	1	1	0	ENST00000411426	family with sequence similarity 111, member B [Source:HGNC Symbol;Acc:24200]	239		.	N/A
11_59345683	G	A	OSBP	STOP_GAINED	2	1	0	ENST00000263847	oxysterol binding protein [Source:HGNC Symbol;Acc:8503]	667	R667*	.	N/A
11_71279877	GGTCCAGCTGCTGCAAGCCCTGCTGCTCCCA	G	KRTAP5-10	ESSENTIAL_SPLICE_SITE	1	1	1	ENST00000376536	keratin associated protein 5-10 [Source:HGNC Symbol;Acc:23605]	N/A		.	N/A
11_73104842	T	TC	RELT	FRAMESHIFT_CODING	1	1	0	ENST00000438119	RELT tumor necrosis factor receptor [Source:HGNC Symbol;Acc:13764]	64-65		.	N/A
11_73676056	C	CA	DNAJB13	FRAMESHIFT_CODING	1	1	0	ENST00000339764	DnaJ (Hsp40) homolog, subfamily B, member 13 [Source:HGNC Symbol;Acc:30718]	156-157		.	N/A
11_7674434	G	A	PPFIBP2	STOP_GAINED	1	1	0	ENST00000541115	PTPRF interacting protein, binding protein 2 (liprin beta 2) [Source:HGNC Symbol;Acc:9250]	732	W732*	.	N/A
11_8414089	C	CA	STK33	FRAMESHIFT_CODING	3	2	1	ENST00000396672	serine/threonine kinase 33 [Source:HGNC Symbol;Acc:14568]	504-505		.	N/A
11_8414090	G	GAACCA	STK33	FRAMESHIFT_CODING	3	2	1	ENST00000396672	serine/threonine kinase 33 [Source:HGNC Symbol;Acc:14568]	504		.	N/A
11_9025443	C	A	NRIP3	STOP_GAINED	1	1	0	ENST00000309166	nuclear receptor interacting protein 3 [Source:HGNC Symbol;Acc:1167]	14	E14*	.	N/A
11_9111324	A	T	SCUBE2	STOP_GAINED	1	1	0	ENST00000450649	signal peptide, CUB domain, EGF-like 2 [Source:HGNC Symbol;Acc:30425]	62	C62*	.	N/A
12_100042182	G	GC	FAM71C	FRAMESHIFT_CODING	1	1	0	ENST00000324341	family with sequence similarity 71, member C [Source:HGNC Symbol;Acc:28594]	77		.	N/A
12_101680098	G	T	UTP20	ESSENTIAL_SPLICE_SITE	1	1	0	ENST00000261637	UTP20, small subunit (SSU) processome component, homolog (yeast) [Source:HGNC Symbol;Acc:17897]	N/A	N/A	.	N/A
12_102120196	TTGAC	T	CHPT1	FRAMESHIFT_CODING	2	2	0	ENST00000543999	choline phosphotransferase 1 [Source:HGNC Symbol;Acc:17852]	230-231		.	N/A
12_102437991	C	G	CCDC53	ESSENTIAL_SPLICE_SITE	2	1	0	ENST00000240079	coiled-coil domain containing 53 [Source:HGNC Symbol;Acc:24256]	N/A	N/A	.	N/A
12_10783707	G	A	STYK1	STOP_GAINED	1	1	0	ENST00000075503	serine/threonine/tyrosine kinase 1 [Source:HGNC Symbol;Acc:18889]	130	R130*	.	N/A
12_108931843	GA	G	SART3	FRAMESHIFT_CODING	1	1	0	ENST00000228284	squamous cell carcinoma antigen recognized by T cells 3 [Source:HGNC Symbol;Acc:16860]	400		.	N/A
12_110474116	T	A	ANKRD13A	STOP_GAINED	1	1	0	ENST00000261739	ankyrin repeat domain 13A [Source:HGNC Symbol;Acc:21268]	520	Y520*	.	N/A
12_11214631	CA	C	TAS2R46	FRAMESHIFT_CODING	1	1	0	ENST00000533467	taste receptor, type 2, member 46 [Source:HGNC Symbol;Acc:18877]	88		.	N/A
12_11244067	A	ATT	TAS2R43	FRAMESHIFT_CODING	3	3	1	ENST00000531678	taste receptor, type 2, member 43 [Source:HGNC Symbol;Acc:18875]	254		.	N/A
12_11244070	TCC	T	TAS2R43	FRAMESHIFT_CODING	3	3	1	ENST00000531678	taste receptor, type 2, member 43 [Source:HGNC Symbol;Acc:18875]	253		.	N/A
12_113623081	AC	A	DDX54	ESSENTIAL_SPLICE_SITE	1	1	0	ENST00000314045	DEAD (Asp-Glu-Ala-Asp) box polypeptide 54 [Source:HGNC Symbol;Acc:20084]	N/A		.	N/A
12_121093621	AGTGC	A	CABP1	FRAMESHIFT_CODING	3	3	1	ENST00000453000	calcium binding protein 1 [Source:HGNC Symbol;Acc:1384]	3-4		.	N/A
12_122018732	CTG	C	KDM2B	FRAMESHIFT_CODING	1	1	0	ENST00000377071	lysine (K)-specific demethylase 2B [Source:HGNC Symbol;Acc:13610]	28		.	N/A
12_123346000	TAACCACCAAGA	T	HIP1R	FRAMESHIFT_CODING	1	1	0	ENST00000253083	huntingtin interacting protein 1 related [Source:HGNC Symbol;Acc:18415]	1033-1037		.	N/A
12_123738430	CA	C	C12orf65	FRAMESHIFT_CODING	1	1	0	ENST00000253233	chromosome 12 open reading frame 65 [Source:HGNC Symbol;Acc:26784]	70		.	N/A
12_12940499	GGA	G	APOLD1	FRAMESHIFT_CODING	1	1	0	ENST00000326765	apolipoprotein L domain containing 1 [Source:HGNC Symbol;Acc:25268]	252		.	N/A
12_131311814	T	C	STX2	ESSENTIAL_SPLICE_SITE	1	1	0	ENST00000261653	syntaxin 2 [Source:HGNC Symbol;Acc:3403]	N/A	N/A	.	N/A
12_133196619	A	G	P2RX2	ESSENTIAL_SPLICE_SITE	1	1	0	ENST00000449132	purinergic receptor P2X, ligand-gated ion channel, 2 [Source:HGNC Symbol;Acc:15459]	N/A	N/A	.	N/A
12_14976417	CTA	C	C12orf60	FRAMESHIFT_CODING	8	6	3	ENST00000330828	chromosome 12 open reading frame 60 [Source:HGNC Symbol;Acc:28726]	183-184		.	N/A
12_15068542	GT	G	ERP27	FRAMESHIFT_CODING	1	1	0	ENST00000266397	endoplasmic reticulum protein 27 [Source:HGNC Symbol;Acc:26495]	218		.	N/A
12_29659814	GT	G	TMTC1	FRAMESHIFT_CODING	2	1	0	ENST00000256062	transmembrane and tetratricopeptide repeat containing 1 [Source:HGNC Symbol;Acc:24099]	763		.	N/A
12_368999	CA	C	SLC6A13	FRAMESHIFT_CODING	1	1	0	ENST00000436453	solute carrier family 6 (neurotransmitter transporter, GABA), member 13 [Source:HGNC Symbol;Acc:11046]	73		.	N/A
12_48543256	CGAGT	C	ASB8	FRAMESHIFT_CODING	1	1	0	ENST00000317697	ankyrin repeat and SOCS box containing 8 [Source:HGNC Symbol;Acc:17183]	252-253		.	N/A
12_49162809	CGATGACA	C	ADCY6	FRAMESHIFT_CODING	1	1	0	ENST00000307885	adenylate cyclase 6 [Source:HGNC Symbol;Acc:237]	1095-1097		.	N/A
12_49667057	TTTTG	T	TUBA1C	FRAMESHIFT_CODING	1	1	0	ENST00000321665	tubulin, alpha 1c [Source:HGNC Symbol;Acc:20768]	308-309		.	N/A
12_51740413	G	GC	CELA1	FRAMESHIFT_CODING	9	6	0	ENST00000293636	chymotrypsin-like elastase family, member 1 [Source:HGNC Symbol;Acc:3308]	3-4		.	N/A
12_51740414	GAC	G	CELA1	FRAMESHIFT_CODING	9	6	0	ENST00000293636	chymotrypsin-like elastase family, member 1 [Source:HGNC Symbol;Acc:3308]	3		.	N/A
12_52467674	TGGGGAGTTCAAGGTAAGGGTGTC	T	C12orf44	COMPLEX_INDEL	1	1	0	ENST00000336854	chromosome 12 open reading frame 44 [Source:HGNC Symbol;Acc:25679]	N/A		.	N/A
12_52822482	G	A	KRT75	STOP_GAINED	2	1	0	ENST00000252245	keratin 75 [Source:HGNC Symbol;Acc:24431]	361	R361*	.	N/A
12_53167416	C	A	KRT76	STOP_GAINED	1	1	0	ENST00000332411	keratin 76 [Source:HGNC Symbol;Acc:24430]	276	E276*	.	N/A
12_56722426	C	T	PAN2	ESSENTIAL_SPLICE_SITE	2	1	0	ENST00000425394	PAN2 poly(A) specific ribonuclease subunit homolog (S. cerevisiae) [Source:HGNC Symbol;Acc:20074]	N/A	N/A	.	N/A
12_57630849	CCAAGACTGGCT	C	NDUFA4L2	FRAMESHIFT_CODING	1	1	0	ENST00000393825	NADH dehydrogenase (ubiquinone) 1 alpha subcomplex, 4-like 2 [Source:HGNC Symbol;Acc:29836]	3-7		.	N/A
12_57638724	GC	G	STAC3	FRAMESHIFT_CODING	1	1	0	ENST00000332782	SH3 and cysteine rich domain 3 [Source:HGNC Symbol;Acc:28423]	232		.	N/A
12_57922499	C	G	MBD6	STOP_GAINED	2	1	0	ENST00000431731	methyl-CpG binding domain protein 6 [Source:HGNC Symbol;Acc:20445]	957	Y957*	.	N/A
12_6657833	C	T	IFFO1	ESSENTIAL_SPLICE_SITE	1	1	0	ENST00000356896	intermediate filament family orphan 1 [Source:HGNC Symbol;Acc:24970]	N/A	N/A	.	N/A
12_66704273	AG	A	HELB	FRAMESHIFT_CODING	3	2	0	ENST00000247815	helicase (DNA) B [Source:HGNC Symbol;Acc:17196]	522		.	N/A
12_6833978	T	TA	COPS7A	FRAMESHIFT_CODING	1	1	0	ENST00000534947	COP9 constitutive photomorphogenic homolog subunit 7A (Arabidopsis) [Source:HGNC Symbol;Acc:16758]	52-53		.	N/A
12_69050235	G	A	RAP1B	STOP_GAINED	3	2	0	ENST00000541216	RAP1B, member of RAS oncogene family [Source:HGNC Symbol;Acc:9857]	158	W158*	.	N/A
12_6936290	C	CG	GPR162	FRAMESHIFT_CODING	1	1	1	ENST00000428545	G protein-coupled receptor 162 [Source:HGNC Symbol;Acc:16693]	279		.	N/A
12_9321534	G	A	PZP	STOP_GAINED	1	1	1	ENST00000261336	pregnancy-zone protein [Source:HGNC Symbol;Acc:9750]	680	R680*	.	N/A
13_108861177	G	A	LIG4	STOP_GAINED	1	1	0	ENST00000442234	ligase IV, DNA, ATP-dependent [Source:HGNC Symbol;Acc:6601]	814	R814*	rs104894419	CM014721:HGMD_MUTATION
13_111293895	A	AT	CARS2	FRAMESHIFT_CODING	2	2	0	ENST00000257347	cysteinyl-tRNA synthetase 2, mitochondrial (putative) [Source:HGNC Symbol;Acc:25695]	561-562		.	N/A
13_111340341	CGAGGG	C	CARS2	FRAMESHIFT_CODING	1	1	0	ENST00000257347	cysteinyl-tRNA synthetase 2, mitochondrial (putative) [Source:HGNC Symbol;Acc:25695]	138-139		.	N/A
13_19999954	T	TGCGAA	TPTE2	FRAMESHIFT_CODING	8	5	1	ENST00000462409	transmembrane phosphoinositide 3-phosphatase and tensin homolog 2 [Source:HGNC Symbol;Acc:17299]	310		.	N/A
13_20067631	TTGTC	T	TPTE2	FRAMESHIFT_CODING	1	1	0	ENST00000457266	transmembrane phosphoinositide 3-phosphatase and tensin homolog 2 [Source:HGNC Symbol;Acc:17299]	6-7		.	N/A
13_21746600	TG	T	SKA3	FRAMESHIFT_CODING	6	5	2	ENST00000400018	spindle and kinetochore associated complex subunit 3 [Source:HGNC Symbol;Acc:20262]	70		.	N/A
13_22077082	T	A	EFHA1	STOP_GAINED	1	1	0	ENST00000382374	EF-hand domain family, member A1 [Source:HGNC Symbol;Acc:31830]	306	K306*	.	N/A
13_23912872	T	A	SACS	STOP_GAINED	1	1	0	ENST00000382298	spastic ataxia of Charlevoix-Saguenay (sacsin) [Source:HGNC Symbol;Acc:10519]	1715	K1715*	.	N/A
13_25671097	A	AT	PABPC3	FRAMESHIFT_CODING	2	2	1	ENST00000281589	poly(A) binding protein, cytoplasmic 3 [Source:HGNC Symbol;Acc:8556]	254		.	N/A
13_25832831	CTAAAAT	C	MTMR6	ESSENTIAL_SPLICE_SITE	2	2	0	ENST00000381801	myotubularin related protein 6 [Source:HGNC Symbol;Acc:7453]	N/A		.	N/A
13_32890621	GC	G	BRCA2	FRAMESHIFT_CODING	1	1	0	ENST00000544455	breast cancer 2, early onset [Source:HGNC Symbol;Acc:1101]	9		rs80359343	N/A
13_32914209	ACT	A	BRCA2	FRAMESHIFT_CODING	2	1	0	ENST00000544455	breast cancer 2, early onset [Source:HGNC Symbol;Acc:1101]	1906-1907		rs80359529	rs80359530:CT/-
13_76196005	G	A	LMO7	ESSENTIAL_SPLICE_SITE	1	1	0	ENST00000341547	LIM domain 7 [Source:HGNC Symbol;Acc:6646]	N/A	N/A	.	N/A
14_102729886	G	A	RAGE	STOP_GAINED	2	1	1	ENST00000361847	renal tumor antigen [Source:HGNC Symbol;Acc:9833]	94	R94*	rs34931752	CM071966:HGMD_MUTATION
14_106877818	CTA	C	IGHV4-39	FRAMESHIFT_CODING	2	2	0	ENST00000390619	immunoglobulin heavy variable 4-39 [Source:HGNC Symbol;Acc:5651]	58-59		.	N/A
14_106877821	CT	C	IGHV4-39	FRAMESHIFT_CODING	2	2	0	ENST00000390619	immunoglobulin heavy variable 4-39 [Source:HGNC Symbol;Acc:5651]	58		.	N/A
14_20228579	A	ACT	OR4H12P	FRAMESHIFT_CODING	1	1	0	ENST00000316004	olfactory receptor, family 4, subfamily H, member 12 pseudogene [Source:HGNC Symbol;Acc:19433]	171		.	N/A
14_21458351	T	TTG	METT11D1	FRAMESHIFT_CODING	2	2	1	ENST00000536700	methyltransferase 11 domain containing 1 [Source:HGNC Symbol;Acc:19280]	51		.	N/A
14_23548773	ATGCT	A	ACIN1	FRAMESHIFT_CODING	1	1	0	ENST00000262710	apoptotic chromatin condensation inducer 1 [Source:HGNC Symbol;Acc:17066]	647-648		.	N/A
14_24108455	C	T	DHRS2	STOP_GAINED	1	1	0	ENST00000250383	dehydrogenase/reductase (SDR family) member 2 [Source:HGNC Symbol;Acc:18349]	70	Q70*	.	N/A
14_24805462	T	TG	RIPK3	FRAMESHIFT_CODING	2	1	0	ENST00000216274	receptor-interacting serine-threonine kinase 3 [Source:HGNC Symbol;Acc:10021]	492		.	N/A
14_35782215	GA	G	PSMA6	FRAMESHIFT_CODING	1	1	0	ENST00000261479	proteasome (prosome, macropain) subunit, alpha type, 6 [Source:HGNC Symbol;Acc:9535]	180		.	N/A
14_51223486	TC	T	NIN	FRAMESHIFT_CODING	1	1	0	ENST00000324292	ninein (GSK3B interacting protein) [Source:HGNC Symbol;Acc:14906]	1427		.	N/A
14_55251159	C	T	SAMD4A	STOP_GAINED	1	1	0	ENST00000251091	sterile alpha motif domain containing 4A [Source:HGNC Symbol;Acc:23023]	345	Q345*	.	N/A
14_58863048	CA	C	TOMM20L	FRAMESHIFT_CODING	1	1	0	ENST00000360945	translocase of outer mitochondrial membrane 20 homolog (yeast)-like [Source:HGNC Symbol;Acc:33752]	57		.	N/A
14_58863050	GGGCAC	G	TOMM20L	FRAMESHIFT_CODING	1	1	0	ENST00000360945	translocase of outer mitochondrial membrane 20 homolog (yeast)-like [Source:HGNC Symbol;Acc:33752]	58-59		.	N/A
14_67671482	C	CT	FAM71D	FRAMESHIFT_CODING	2	2	0	ENST00000311864	family with sequence similarity 71, member D [Source:HGNC Symbol;Acc:20101]	196-197		.	N/A
14_73731293	CAG	C	PAPLN	ESSENTIAL_SPLICE_SITE	1	1	0	ENST00000340738	papilin, proteoglycan-like sulfated glycoprotein [Source:HGNC Symbol;Acc:19262]	N/A		.	N/A
14_92537385	CTTT	C	AL049872.1	COMPLEX_INDEL	1	1	0	ENST00000536203		N/A		.	N/A
14_94754643	C	T	SERPINA10	STOP_GAINED	2	2	0	ENST00000261994	serpin peptidase inhibitor, clade A (alpha-1 antiproteinase, antitrypsin), member 10 [Source:HGNC Symbol;Acc:15996]	324	W324*	rs61754487	CM043089:HGMD_MUTATION
14_99182526	TGGATGCATC	T	C14orf177	COMPLEX_INDEL	4	4	1	ENST00000325812	chromosome 14 open reading frame 177 [Source:HGNC Symbol;Acc:26375]	N/A		.	N/A
15_22368813	G	GAAAT	OR4M2	FRAMESHIFT_CODING	2	1	0	ENST00000332663	olfactory receptor, family 4, subfamily M, member 2 [Source:HGNC Symbol;Acc:15373]	80		.	N/A
15_40462365	A	C	BUB1B	ESSENTIAL_SPLICE_SITE	1	1	0	ENST00000412359	budding uninhibited by benzimidazoles 1 homolog beta (yeast) [Source:HGNC Symbol;Acc:1149]	N/A	N/A	.	N/A
15_41796352	C	A	LTK	STOP_GAINED	1	1	0	ENST00000453182	leukocyte receptor tyrosine kinase [Source:HGNC Symbol;Acc:6721]	683	E683*	.	N/A
15_55722882	C	A	DYX1C1	STOP_GAINED	7	7	1	ENST00000321149	dyslexia susceptibility 1 candidate 1 [Source:HGNC Symbol;Acc:21493]	417	E417*	rs57809907	CM035520:HGMD_MUTATION
15_59910649	C	G	GCNT3	STOP_GAINED	1	1	0	ENST00000396065	glucosaminyl (N-acetyl) transferase 3, mucin type [Source:HGNC Symbol;Acc:4205]	71	S71*	.	N/A
15_63340989	C	CG	AC079328.1	FRAMESHIFT_CODING	1	1	0	ENST00000537141		61-62		.	N/A
15_72455985	ACTGT	A	GRAMD2	FRAMESHIFT_CODING	1	1	0	ENST00000309731	GRAM domain containing 2 [Source:HGNC Symbol;Acc:27287]	237-238		.	N/A
15_76017479	CCT	C	ODF3L1	FRAMESHIFT_CODING	1	1	0	ENST00000332145	outer dense fiber of sperm tails 3-like 1 [Source:HGNC Symbol;Acc:28735]	50-51		.	N/A
15_82574733	AAC	A	FAM154B	FRAMESHIFT_CODING	4	2	0	ENST00000339465	family with sequence similarity 154, member B [Source:HGNC Symbol;Acc:33727]	176-177		.	N/A
15_91306246	C	T	BLM	STOP_GAINED	2	1	2	ENST00000355112	Bloom syndrome, RecQ helicase-like [Source:HGNC Symbol;Acc:1058]	645	Q645*	.	CM973007:HGMD_MUTATION
16_101564	TAG	T	POLR3K	FRAMESHIFT_CODING	1	1	0	ENST00000293860	polymerase (RNA) III (DNA directed) polypeptide K, 12.3 kDa [Source:HGNC Symbol;Acc:14121]	64		.	N/A
16_11260327	CAGCGGCAGCGGGAGCA	C	CLEC16A	FRAMESHIFT_CODING	1	1	0	ENST00000409790	C-type lectin domain family 16, member A [Source:HGNC Symbol;Acc:29013]	909-914		.	N/A
16_15802686	T	TG	MYH11	FRAMESHIFT_CODING	1	1	0	ENST00000452625	myosin, heavy chain 11, smooth muscle [Source:HGNC Symbol;Acc:7569]	1940		.	N/A
16_2030005	GT	G	NOXO1	FRAMESHIFT_CODING	1	1	1	ENST00000354249	NADPH oxidase organizer 1 [Source:HGNC Symbol;Acc:19404]	192		.	N/A
16_28468267	G	GT	NPIPL1	FRAMESHIFT_CODING	1	1	0	ENST00000452313	nuclear pore complex interacting protein-like 1 [Source:HGNC Symbol;Acc:33832]	241		.	N/A
16_30724929	TC	T	SRCAP	FRAMESHIFT_CODING	1	1	0	ENST00000262518	Snf2-related CREBBP activator protein [Source:HGNC Symbol;Acc:16974]	797		.	N/A
16_33020839	G	GTT	AC145350.1	FRAMESHIFT_CODING	2	1	0	ENST00000411467		83		.	N/A
16_3406756	GT	G	OR2C1	FRAMESHIFT_CODING	4	4	0	ENST00000304936	olfactory receptor, family 2, subfamily C, member 1 [Source:HGNC Symbol;Acc:8242]	273		.	N/A
16_3432992	G	A	ZNF434	STOP_GAINED	1	1	0	ENST00000304926	zinc finger protein 434 [Source:HGNC Symbol;Acc:20812]	440	R440*	.	N/A
16_422544	A	AG	TMEM8A	FRAMESHIFT_CODING	5	4	1	ENST00000448854	transmembrane protein 8A [Source:HGNC Symbol;Acc:17205]	243-244		.	N/A
16_48333635	C	T	LONP2	STOP_GAINED	1	1	0	ENST00000285737	lon peptidase 2, peroxisomal [Source:HGNC Symbol;Acc:20598]	533	Q533*	.	N/A
16_57095842	AAAAG	A	NLRC5	FRAMESHIFT_CODING	1	1	0	ENST00000538805	NLR family, CARD domain containing 5 [Source:HGNC Symbol;Acc:29933]	1161-1162		.	N/A
16_75563918	AAGAT	A	CHST5	FRAMESHIFT_CODING	1	1	0	ENST00000336257	carbohydrate (N-acetylglucosamine 6-O) sulfotransferase 5 [Source:HGNC Symbol;Acc:1973]	121-122		.	N/A
16_82124538	T	G	HSD17B2	STOP_GAINED	1	1	0	ENST00000199936	hydroxysteroid (17-beta) dehydrogenase 2 [Source:HGNC Symbol;Acc:5211]	232	Y232*	.	N/A
16_830806	CAGCTGTGTGCACGGGTAGGTGAA	C	MSLNL	FRAMESHIFT_CODING	1	1	0	ENST00000293892	mesothelin-like [Source:HGNC Symbol;Acc:14170]	58-65		.	N/A
17_15510892	CAGAG	C	RP11-385D13.1	FRAMESHIFT_CODING	1	1	0	ENST00000395906	CMT1A duplicated region transcript 1 protein [Source:UniProtKB/Swiss-Prot;Acc:O95170]	408-409		.	N/A
17_18145479	G	C	LLGL1	ESSENTIAL_SPLICE_SITE	1	1	0	ENST00000316843	lethal giant larvae homolog 1 (Drosophila) [Source:HGNC Symbol;Acc:6628]	N/A	N/A	.	N/A
17_18874438	CAT	C	SLC5A10	FRAMESHIFT_CODING	1	1	0	ENST00000395645	solute carrier family 5 (sodium/glucose cotransporter), member 10 [Source:HGNC Symbol;Acc:23155]	252		.	N/A
17_21092111	G	GC	DHRS7B	FRAMESHIFT_CODING	1	1	0	ENST00000395511	dehydrogenase/reductase (SDR family) member 7B [Source:HGNC Symbol;Acc:24547]	236		.	N/A
17_27893565	CA	C	ABHD15	FRAMESHIFT_CODING	1	1	0	ENST00000307201	abhydrolase domain containing 15 [Source:HGNC Symbol;Acc:26971]	140		.	N/A
17_38907532	T	G	KRT25	ESSENTIAL_SPLICE_SITE	2	1	2	ENST00000394042	keratin 25 [Source:HGNC Symbol;Acc:30839]	N/A	N/A	.	N/A
17_39020024	ATCAT	A	KRT12	FRAMESHIFT_CODING	1	1	0	ENST00000251643	keratin 12 [Source:HGNC Symbol;Acc:6414]	299-300		.	N/A
17_39183011	AG	A	KRTAP1-5	FRAMESHIFT_CODING	2	1	2	ENST00000361883	keratin associated protein 1-5 [Source:HGNC Symbol;Acc:16777]	132		.	N/A
17_39254335	A	AT	KRTAP4-8	FRAMESHIFT_CODING	4	3	1	ENST00000333822	keratin associated protein 4-8 [Source:HGNC Symbol;Acc:17230]	1		.	N/A
17_39340795	ACGGCAGCAGCTGGACATACCACAGCTGGGGTGGCAGGTGGTCTGACAGCAGAGTGGG	A	KRTAP4-1	COMPLEX_INDEL	2	2	0	ENST00000334190	keratin associated protein 4-1 [Source:HGNC Symbol;Acc:18907]	N/A		.	N/A
17_39458573	TGTACAGATGGTTG	T	KRTAP29-1	FRAMESHIFT_CODING	3	3	1	ENST00000391353	keratin associated protein 29-1 [Source:HGNC Symbol;Acc:34211]	173-177		.	N/A
17_39643710	G	A	KRT36	STOP_GAINED	1	1	0	ENST00000328119	keratin 36 [Source:HGNC Symbol;Acc:6454]	294	Q294*	.	N/A
17_4535343	C	T	ALOX15	STOP_GAINED	1	1	0	ENST00000293761	arachidonate 15-lipoxygenase [Source:HGNC Symbol;Acc:433]	550	W550*	.	N/A
17_4859156	CCTGTCTCTGCT	C	ENO3	COMPLEX_INDEL	2	2	0	ENST00000521659	enolase 3 (beta, muscle) [Source:HGNC Symbol;Acc:3354]	N/A		.	N/A
17_67302911	A	AT	ABCA5	FRAMESHIFT_CODING	1	1	0	ENST00000392676	ATP-binding cassette, sub-family A (ABC1), member 5 [Source:HGNC Symbol;Acc:35]	248		.	N/A
17_7011109	C	CA	ASGR2	FRAMESHIFT_CODING	1	1	0	ENST00000450034	asialoglycoprotein receptor 2 [Source:HGNC Symbol;Acc:743]	133		.	N/A
17_71241321	CGTAA	C	C17orf80	FRAMESHIFT_CODING	1	1	0	ENST00000426147	chromosome 17 open reading frame 80 [Source:HGNC Symbol;Acc:29601]	582-583		.	N/A
17_72443138	G	A	GPRC5C	ESSENTIAL_SPLICE_SITE	1	1	0	ENST00000262616	G protein-coupled receptor, family C, group 5, member C [Source:HGNC Symbol;Acc:13309]	N/A	N/A	.	N/A
17_7346028	TG	T	FGF11	FRAMESHIFT_CODING	1	1	0	ENST00000293829	fibroblast growth factor 11 [Source:HGNC Symbol;Acc:3667]	175		.	N/A
17_76200907	A	G	AFMID	ESSENTIAL_SPLICE_SITE	2	2	0	ENST00000409257	arylformamidase [Source:HGNC Symbol;Acc:20910]	N/A	N/A	.	N/A
17_8192377	G	T	RANGRF	STOP_GAINED	1	1	0	ENST00000407006	RAN guanine nucleotide release factor [Source:HGNC Symbol;Acc:17679]	61	E61*	.	N/A
17_8701157	GT	G	MFSD6L	FRAMESHIFT_CODING	1	1	0	ENST00000329805	major facilitator superfamily domain containing 6-like [Source:HGNC Symbol;Acc:26656]	427		.	N/A
17_9745860	AG	A	GLP2R	FRAMESHIFT_CODING	1	1	0	ENST00000262441	glucagon-like peptide 2 receptor [Source:HGNC Symbol;Acc:4325]	144		.	N/A
18_21526249	GTAAA	G	LAMA3	ESSENTIAL_SPLICE_SITE	1	1	0	ENST00000269217	laminin, alpha 3 [Source:HGNC Symbol;Acc:6483]	N/A		.	N/A
18_21957382	C	CAATT	OSBPL1A	FRAMESHIFT_CODING	1	1	0	ENST00000319481	oxysterol binding protein-like 1A [Source:HGNC Symbol;Acc:16398]	39		.	N/A
18_28647999	T	TTC	DSC2	FRAMESHIFT_CODING	2	2	0	ENST00000280904	desmocollin 2 [Source:HGNC Symbol;Acc:3036]	896		.	N/A
18_29784143	A	C	MEP1B	ESSENTIAL_SPLICE_SITE	2	1	0	ENST00000269202	meprin A, beta [Source:HGNC Symbol;Acc:7020]	N/A	N/A	.	N/A
18_30928852	A	G	C18orf34	ESSENTIAL_SPLICE_SITE	1	1	0	ENST00000403303	chromosome 18 open reading frame 34 [Source:HGNC Symbol;Acc:29588]	N/A	N/A	.	N/A
18_40853794	T	C	SYT4	ESSENTIAL_SPLICE_SITE	1	1	0	ENST00000442661	synaptotagmin IV [Source:HGNC Symbol;Acc:11512]	N/A	N/A	.	N/A
18_44109190	G	A	LOXHD1	STOP_GAINED	2	1	0	ENST00000300591	lipoxygenase homology domains 1 [Source:HGNC Symbol;Acc:26521]	383	R383*	.	N/A
18_48331611	CAG	C	MRO	FRAMESHIFT_CODING	1	1	0	ENST00000428869	maestro [Source:HGNC Symbol;Acc:24121]	114		.	N/A
18_56897667	TGAAG	T	GRP	FRAMESHIFT_CODING	1	1	0	ENST00000420468	gastrin-releasing peptide [Source:HGNC Symbol;Acc:4605]	132-133		.	N/A
18_63430077	A	AG	CDH7	ESSENTIAL_SPLICE_SITE	1	1	0	ENST00000397966	cadherin 7, type 2 [Source:HGNC Symbol;Acc:1766]	N/A		.	N/A
18_66358514	TAA	T	TMX3	FRAMESHIFT_CODING	3	3	1	ENST00000443099	thioredoxin-related transmembrane protein 3 [Source:HGNC Symbol;Acc:24718]	191		.	N/A
18_9104204	G	GC	NDUFV2	FRAMESHIFT_CODING	1	1	0	ENST00000400033	NADH dehydrogenase (ubiquinone) flavoprotein 2, 24kDa [Source:HGNC Symbol;Acc:7717]	3		.	N/A
18_9887388	GGAAGCCATCCAGCCCAAGGAGGGTGACATCCCCAAGTCCCCAGAA	G	TXNDC2	COMPLEX_INDEL	7	6	1	ENST00000536353	thioredoxin domain containing 2 (spermatozoa) [Source:HGNC Symbol;Acc:16470]	N/A		.	N/A
19_1004589	CAT	C	GRIN3B	FRAMESHIFT_CODING	1	1	0	ENST00000234389	glutamate receptor, ionotropic, N-methyl-D-aspartate 3B [Source:HGNC Symbol;Acc:16768]	364		.	N/A
19_11917206	C	G	ZNF491	STOP_GAINED	1	1	1	ENST00000323169	zinc finger protein 491 [Source:HGNC Symbol;Acc:23706]	146	Y146*	.	N/A
19_11977008	G	T	ZNF439	STOP_GAINED	1	1	0	ENST00000304030	zinc finger protein 439 [Source:HGNC Symbol;Acc:20873]	13	E13*	.	N/A
19_13993714	GT	G	C19orf57	FRAMESHIFT_CODING	2	1	0	ENST00000346736	chromosome 19 open reading frame 57 [Source:HGNC Symbol;Acc:28153]	605		.	N/A
19_14863219	TGAGGTGCTGGTGTTCTG	T	EMR2	FRAMESHIFT_CODING	1	1	0	ENST00000315576	egf-like module containing, mucin-like, hormone receptor-like 2 [Source:HGNC Symbol;Acc:3337]	565-570		.	N/A
19_14910637	GA	G	OR7C1	FRAMESHIFT_CODING	1	1	0	ENST00000248073	olfactory receptor, family 7, subfamily C, member 1 [Source:HGNC Symbol;Acc:8373]	104		.	N/A
19_16611726	CA	C	C19orf44	FRAMESHIFT_CODING	1	1	0	ENST00000221671	chromosome 19 open reading frame 44 [Source:HGNC Symbol;Acc:26141]	42		.	N/A
19_22155978	TA	T	ZNF208	FRAMESHIFT_CODING	2	1	0	ENST00000397126	zinc finger protein 208 [Source:HGNC Symbol;Acc:12999]	619		.	N/A
19_24309249	CCAGAG	C	ZNF254	FRAMESHIFT_CODING	2	1	0	ENST00000357002	zinc finger protein 254 [Source:HGNC Symbol;Acc:13047]	150-151		.	N/A
19_36134577	GCT	G	ETV2	FRAMESHIFT_CODING	2	1	1	ENST00000402764	ets variant 2 [Source:HGNC Symbol;Acc:3491]	213		.	N/A
19_37310342	T	A	ZNF790	STOP_GAINED	2	1	0	ENST00000356725	zinc finger protein 790 [Source:HGNC Symbol;Acc:33114]	302	R302*	.	N/A
19_37879852	C	CTGTG	ZNF527	FRAMESHIFT_CODING	6	3	1	ENST00000356178	zinc finger protein 527 [Source:HGNC Symbol;Acc:29385]	301		.	N/A
19_37879854	AT	A	ZNF527	FRAMESHIFT_CODING	6	3	1	ENST00000356178	zinc finger protein 527 [Source:HGNC Symbol;Acc:29385]	302		.	N/A
19_38827933	AGGTGCTGTGGGCCCTGCTG	A	CATSPERG	FRAMESHIFT_CODING	1	1	0	ENST00000409235	cation channel, sperm-associated, gamma [Source:HGNC Symbol;Acc:25243]	20-26		.	N/A
19_41622107	G	GC	CYP2F1	FRAMESHIFT_CODING	10	6	0	ENST00000331105	cytochrome P450, family 2, subfamily F, polypeptide 1 [Source:HGNC Symbol;Acc:2632]	5		rs11399890	CI071425:HGMD_MUTATION
19_41888850	AGGGGACTGGGC	A	TMEM91	FRAMESHIFT_CODING	7	4	0	ENST00000539627	transmembrane protein 91 [Source:HGNC Symbol;Acc:32393]	129-132		.	N/A
19_44571252	G	GA	ZNF223	FRAMESHIFT_CODING	1	1	0	ENST00000434772	zinc finger protein 223 [Source:HGNC Symbol;Acc:13016]	424		.	N/A
19_4511725	T	TC	PLIN4	FRAMESHIFT_CODING	1	1	0	ENST00000301286	perilipin 4 [Source:HGNC Symbol;Acc:29393]	735		.	N/A
19_47823388	CA	C	C5AR1	FRAMESHIFT_CODING	1	1	1	ENST00000355085	complement component 5a receptor 1 [Source:HGNC Symbol;Acc:1338]	119		.	N/A
19_48735017	C	CTT	CARD8	FRAMESHIFT_CODING	6	3	0	ENST00000391898	caspase recruitment domain family, member 8 [Source:HGNC Symbol;Acc:17057]	147-148		.	N/A
19_51518037	CTGGAGCGTAGCATCTGGATCAGT	C	KLK10	COMPLEX_INDEL	3	1	0	ENST00000391805	kallikrein-related peptidase 10 [Source:HGNC Symbol;Acc:6358]	N/A		.	N/A
19_51729103	CCCGG	C	CD33	FRAMESHIFT_CODING	5	3	1	ENST00000421133	CD33 molecule [Source:HGNC Symbol;Acc:1659]	28-29		.	N/A
19_52887305	TTAAA	T	ZNF880	FRAMESHIFT_CODING	1	1	0	ENST00000422689	zinc finger protein 880 [Source:HGNC Symbol;Acc:37249]	158-159		.	N/A
19_52919387	C	T	ZNF528	STOP_GAINED	1	1	0	ENST00000360465	zinc finger protein 528 [Source:HGNC Symbol;Acc:29384]	428	R428*	.	N/A
19_53116933	GCCACACTCATTACATTTGTAAGGTTTCTCTCCAGTGTGGATTCTCTGATGTTGTGCAAGGTGTGAAATATGATGGAAGACCTTT	G	ZNF83	COMPLEX_INDEL	6	4	0	ENST00000391789	zinc finger protein 83 [Source:HGNC Symbol;Acc:13158]	N/A		.	N/A
19_56423924	TGAAA	T	NLRP13	FRAMESHIFT_CODING	4	2	2	ENST00000342929	NLR family, pyrin domain containing 13 [Source:HGNC Symbol;Acc:22937]	419-420		.	N/A
19_56973778	C	CAG	ZNF667	FRAMESHIFT_CODING	1	1	0	ENST00000342634	zinc finger protein 667 [Source:HGNC Symbol;Acc:28854]	80-81		.	N/A
19_57987974	G	A	ZNF772	STOP_GAINED	1	1	0	ENST00000450712	zinc finger protein 772 [Source:HGNC Symbol;Acc:33106]	34	R34*	.	N/A
19_5867187	AGCCG	A	FUT5	FRAMESHIFT_CODING	1	1	0	ENST00000252675	fucosyltransferase 5 (alpha (1,3) fucosyltransferase) [Source:HGNC Symbol;Acc:4016]	182-183		.	N/A
19_58850689	ATGAC	A	ZSCAN22	COMPLEX_INDEL	1	1	0	ENST00000329665	zinc finger and SCAN domain containing 22 [Source:HGNC Symbol;Acc:4929]	N/A		.	N/A
19_58862904	TC	T	A1BG	FRAMESHIFT_CODING	1	1	0	ENST00000263100	alpha-1-B glycoprotein [Source:HGNC Symbol;Acc:5]	254		.	N/A
19_9071422	GTGAAGACATCA	G	MUC16	FRAMESHIFT_CODING	1	1	0	ENST00000397910	mucin 16, cell surface associated [Source:HGNC Symbol;Acc:15582]	5338-5341		.	N/A
2_108875464	AAAACTTGGTCAGGTGATGTTAT	A	SULT1C3	FRAMESHIFT_CODING	3	3	1	ENST00000376700	sulfotransferase family, cytosolic, 1C, member 3 [Source:HGNC Symbol;Acc:33543]	222-229		.	N/A
2_113300001	TTCCGGCGTGTACCGAGAGACTGGCG	T	POLR1B	FRAMESHIFT_CODING	1	1	0	ENST00000541869	polymerase (RNA) I polypeptide B, 128kDa [Source:HGNC Symbol;Acc:20454]	15-23		.	N/A
2_128896418	C	CT	UGGT1	FRAMESHIFT_CODING	2	1	0	ENST00000259253	UDP-glucose glycoprotein glucosyltransferase 1 [Source:HGNC Symbol;Acc:15663]	571		.	N/A
2_136743022	GCGCT	G	DARS	FRAMESHIFT_CODING	1	1	0	ENST00000264161	aspartyl-tRNA synthetase [Source:HGNC Symbol;Acc:2678]	5-6		.	N/A
2_15693598	C	T	NBAS	ESSENTIAL_SPLICE_SITE	1	1	0	ENST00000281513	neuroblastoma amplified sequence [Source:HGNC Symbol;Acc:15625]	N/A	N/A	.	N/A
2_169761030	A	AT	G6PC2	FRAMESHIFT_CODING	1	1	0	ENST00000429379	glucose-6-phosphatase, catalytic, 2 [Source:HGNC Symbol;Acc:28906]	115		.	N/A
2_170387132	G	GT	FASTKD1	FRAMESHIFT_CODING	1	1	0	ENST00000453153	FAST kinase domains 1 [Source:HGNC Symbol;Acc:26150]	802-803		.	N/A
2_176965359	C	T	HOXD12	STOP_GAINED	1	1	0	ENST00000404162	homeobox D12 [Source:HGNC Symbol;Acc:5135]	238	Q238*	.	N/A
2_178879181	G	A	PDE11A	STOP_GAINED	2	1	0	ENST00000358450	phosphodiesterase 11A [Source:HGNC Symbol;Acc:8773]	57	R57*	rs76308115	CM063014:HGMD_MUTATION
2_179309228	CTAAATATTTTTTAA	C	PRKRA	ESSENTIAL_SPLICE_SITE	2	2	1	ENST00000432031	protein kinase, interferon-inducible double stranded RNA dependent activator [Source:HGNC Symbol;Acc:9438]	N/A		.	N/A
2_179315734	GGC	G	PRKRA	FRAMESHIFT_CODING	3	3	0	ENST00000325748	protein kinase, interferon-inducible double stranded RNA dependent activator [Source:HGNC Symbol;Acc:9438]	8		.	N/A
2_179343146	CTTTT	C	FKBP7	FRAMESHIFT_CODING	1	1	0	ENST00000434643	FK506 binding protein 7 [Source:HGNC Symbol;Acc:3723]	26-27		.	N/A
2_17962993	CAAGTT	C	GEN1	FRAMESHIFT_CODING	6	5	0	ENST00000381254	Gen homolog 1, endonuclease (Drosophila) [Source:HGNC Symbol;Acc:26881]	839-840		.	N/A
2_196759808	A	AT	DNAH7	FRAMESHIFT_CODING	1	1	0	ENST00000312428	dynein, axonemal, heavy chain 7 [Source:HGNC Symbol;Acc:18661]	1596		.	N/A
2_201354937	AGGCGCGGT	A	KCTD18	FRAMESHIFT_CODING	1	1	0	ENST00000409157	potassium channel tetramerisation domain containing 18 [Source:HGNC Symbol;Acc:26446]	387-389		.	N/A
2_20141557	A	C	WDR35	STOP_GAINED	1	1	0	ENST00000345530	WD repeat domain 35 [Source:HGNC Symbol;Acc:29250]	641	L641*	.	N/A
2_202319467	A	G	STRADB	ESSENTIAL_SPLICE_SITE	1	1	0	ENST00000539670	STE20-related kinase adaptor beta [Source:HGNC Symbol;Acc:13205]	N/A	N/A	.	N/A
2_206641239	TCGCA	T	NRP2	FRAMESHIFT_CODING	2	2	0	ENST00000272849	neuropilin 2 [Source:HGNC Symbol;Acc:8005]	904-905		.	N/A
2_206641245	T	TA	NRP2	FRAMESHIFT_CODING	2	2	0	ENST00000272849	neuropilin 2 [Source:HGNC Symbol;Acc:8005]	906		.	N/A
2_223559986	AG	A	MOGAT1	FRAMESHIFT_CODING	3	2	2	ENST00000446656	monoacylglycerol O-acyltransferase 1 [Source:HGNC Symbol;Acc:18210]	278		.	N/A
2_228195564	T	A	MFF	ESSENTIAL_SPLICE_SITE	1	1	0	ENST00000392059	mitochondrial fission factor [Source:HGNC Symbol;Acc:24858]	N/A	N/A	.	N/A
2_230668385	G	C	TRIP12	STOP_GAINED	1	1	1	ENST00000283943	thyroid hormone receptor interactor 12 [Source:HGNC Symbol;Acc:12306]	892	S892*	.	N/A
2_232319896	CAG	C	AC017104.1	FRAMESHIFT_CODING	1	1	0	ENST00000392891	cDNA FLJ59041 [Source:UniProtKB/TrEMBL;Acc:B7Z562]	9		.	N/A
2_233408100	G	A	CHRNG	ESSENTIAL_SPLICE_SITE	1	1	0	ENST00000541596	cholinergic receptor, nicotinic, gamma [Source:HGNC Symbol;Acc:1967]	N/A	N/A	.	N/A
2_233712225	C	CCG	GIGYF2	FRAMESHIFT_CODING	1	1	1	ENST00000409547	GRB10 interacting GYF protein 2 [Source:HGNC Symbol;Acc:11960]	1210		.	N/A
2_236761414	C	CCAGG	AGAP1	FRAMESHIFT_CODING	1	1	0	ENST00000409457	ArfGAP with GTPase domain, ankyrin repeat and PH domain 1 [Source:HGNC Symbol;Acc:16922]	379		.	N/A
2_237406113	C	T	IQCA1	STOP_GAINED	1	1	0	ENST00000409907	IQ motif containing with AAA domain 1 [Source:HGNC Symbol;Acc:26195]	10	W10*	.	N/A
2_240982116	CGTGGGTGAAGAGGCATGGATGAAGGACT	C	PRR21	FRAMESHIFT_CODING	1	1	1	ENST00000408934	proline rich 21 [Source:HGNC Symbol;Acc:33866]	86-95		.	N/A
2_241569447	C	G	GPR35	STOP_GAINED	1	1	0	ENST00000319838	G protein-coupled receptor 35 [Source:HGNC Symbol;Acc:4492]	26	Y26*	.	N/A
2_242072401	G	A	PASK	STOP_GAINED	1	1	0	ENST00000405260	PAS domain containing serine/threonine kinase [Source:HGNC Symbol;Acc:17270]	451	R451*	.	N/A
2_27849928	GTC	G	CCDC121	FRAMESHIFT_CODING	1	1	0	ENST00000394775	coiled-coil domain containing 121 [Source:HGNC Symbol;Acc:25833]	408		.	N/A
2_29258439	T	TTCCGG	FAM179A	FRAMESHIFT_CODING	1	1	0	ENST00000379558	family with sequence similarity 179, member A [Source:HGNC Symbol;Acc:33715]	779		.	N/A
2_33360021	C	T	LTBP1	STOP_GAINED	1	1	0	ENST00000390003	latent transforming growth factor beta binding protein 1 [Source:HGNC Symbol;Acc:6714]	73	R73*	.	N/A
2_38976658	TTAAAA	T	SRSF7	FRAMESHIFT_CODING	1	1	0	ENST00000431066	serine/arginine-rich splicing factor 7 [Source:HGNC Symbol;Acc:10789]	132-133		.	N/A
2_50280573	C	A	NRXN1	STOP_GAINED	1	1	0	ENST00000404971	neurexin 1 [Source:HGNC Symbol;Acc:8008]	1362	G1362*	.	N/A
2_58386928	G	GTAAT	FANCL	FRAMESHIFT_CODING	1	1	0	ENST00000402135	Fanconi anemia, complementation group L [Source:HGNC Symbol;Acc:20748]	372		.	N/A
2_61361325	TG	T	KIAA1841	FRAMESHIFT_CODING	4	3	1	ENST00000295031	KIAA1841 [Source:HGNC Symbol;Acc:29387]	695		.	N/A
2_68805142	GA	G	APLF	FRAMESHIFT_CODING	2	1	0	ENST00000303795	aprataxin and PNKP like factor [Source:HGNC Symbol;Acc:28724]	509		.	N/A
2_70451684	A	G	TIA1	ESSENTIAL_SPLICE_SITE	1	1	1	ENST00000415783	TIA1 cytotoxic granule-associated RNA binding protein [Source:HGNC Symbol;Acc:11802]	N/A	N/A	.	N/A
2_71298850	CG	C	NAGK	FRAMESHIFT_CODING	1	1	0	ENST00000244204	N-acetylglucosamine kinase [Source:HGNC Symbol;Acc:17174]	83		.	N/A
2_74477593	TG	T	SLC4A5	FRAMESHIFT_CODING	1	1	0	ENST00000357822	solute carrier family 4, sodium bicarbonate cotransporter, member 5 [Source:HGNC Symbol;Acc:18168]	510		.	N/A
2_80529413	GTACAC	G	LRRTM1	FRAMESHIFT_CODING	1	1	0	ENST00000409148	leucine rich repeat transmembrane neuronal 1 [Source:HGNC Symbol;Acc:19408]	509-511		.	N/A
2_85922514	TC	T	GNLY	FRAMESHIFT_CODING	1	1	0	ENST00000263863	granulysin [Source:HGNC Symbol;Acc:4414]	42		.	N/A
2_8931240	A	T	KIDINS220	STOP_GAINED	1	1	0	ENST00000256707	kinase D-interacting substrate, 220kDa [Source:HGNC Symbol;Acc:29508]	464	L464*	.	N/A
2_96610395	C	CA	AC073995.2	FRAMESHIFT_CODING	4	3	1	ENST00000456556	Ankyrin repeat domain-containing protein 36C [Source:UniProtKB/Swiss-Prot;Acc:Q5JPF3]	490-491		.	N/A
2_96942869	GTAGCGGTTACAAAAGC	G	SNRNP200	FRAMESHIFT_CODING	1	1	0	ENST00000323853	small nuclear ribonucleoprotein 200kDa (U5) [Source:HGNC Symbol;Acc:30859]	2009-2014		.	N/A
2_98276014	CCCTCACCTGCCCTGACCAGAA	C	ACTR1B	ESSENTIAL_SPLICE_SITE	2	2	0	ENST00000460427	ARP1 actin-related protein 1 homolog B, centractin beta (yeast) [Source:HGNC Symbol;Acc:168]	N/A		.	N/A
20_1187534	CAG	C	C20orf202	FRAMESHIFT_CODING	1	1	0	ENST00000400633	chromosome 20 open reading frame 202 [Source:HGNC Symbol;Acc:37254]	53		.	N/A
20_2473472	C	T	ZNF343	ESSENTIAL_SPLICE_SITE	1	1	0	ENST00000278772	zinc finger protein 343 [Source:HGNC Symbol;Acc:16017]	N/A	N/A	.	N/A
20_3052380	CT	C	OXT	FRAMESHIFT_CODING	1	1	0	ENST00000217386	oxytocin, prepropeptide [Source:HGNC Symbol;Acc:8528]	27		.	N/A
20_3649632	ATCTGGACT	A	ADAM33	FRAMESHIFT_CODING	1	1	1	ENST00000356518	ADAM metallopeptidase domain 33 [Source:HGNC Symbol;Acc:15478]	804-807		.	N/A
20_4680207	GTGCTGCAGCAGCT	G	PRNP	FRAMESHIFT_CODING	1	1	0	ENST00000379440	prion protein [Source:HGNC Symbol;Acc:9449]	114-118		.	N/A
20_49354617	G	A	PARD6B	ESSENTIAL_SPLICE_SITE	1	1	0	ENST00000371610	par-6 partitioning defective 6 homolog beta (C. elegans) [Source:HGNC Symbol;Acc:16245]	N/A	N/A	.	N/A
21_10910400	CTA	C	TPTE	ESSENTIAL_SPLICE_SITE	1	1	0	ENST00000298232	transmembrane phosphatase with tensin homology [Source:HGNC Symbol;Acc:12023]	N/A		.	N/A
21_31768460	TGCACTACCCA	T	KRTAP13-1	FRAMESHIFT_CODING	1	1	0	ENST00000355459	keratin associated protein 13-1 [Source:HGNC Symbol;Acc:18924]	19-22		.	N/A
21_34113882	C	CT	GCFC1	FRAMESHIFT_CODING	2	1	0	ENST00000290178	GC-rich sequence DNA-binding factor 1 [Source:HGNC Symbol;Acc:13579]	795-796		.	N/A
21_34860749	CAATTA	C	DNAJC28	FRAMESHIFT_CODING	9	8	3	ENST00000402202	DnaJ (Hsp40) homolog, subfamily C, member 28 [Source:HGNC Symbol;Acc:1297]	316-317		.	N/A
21_34951743	CTG	C	DONSON	FRAMESHIFT_CODING	1	1	0	ENST00000303071	downstream neighbor of SON [Source:HGNC Symbol;Acc:2993]	492		.	N/A
21_42717665	T	C	FAM3B	ESSENTIAL_SPLICE_SITE	1	1	0	ENST00000357985	family with sequence similarity 3, member B [Source:HGNC Symbol;Acc:1253]	N/A	N/A	.	N/A
21_47545369	A	AC	COL6A2	FRAMESHIFT_CODING	4	3	0	ENST00000413758	collagen, type VI, alpha 2 [Source:HGNC Symbol;Acc:2212]	160		.	N/A
22_21044943	C	T	POM121L4P	STOP_GAINED	1	1	0	ENST00000412250	POM121 membrane glycoprotein-like 4 pseudogene [Source:HGNC Symbol;Acc:19326]	209	R209*	.	N/A
22_23047145	C	CTGATATA	IGLV3-22	FRAMESHIFT_CODING	6	4	2	ENST00000390307	immunoglobulin lambda variable 3-22 (gene/pseudogene) [Source:HGNC Symbol;Acc:5906]	61-62		.	N/A
22_23047146	CCT	C	IGLV3-22	FRAMESHIFT_CODING	6	4	2	ENST00000390307	immunoglobulin lambda variable 3-22 (gene/pseudogene) [Source:HGNC Symbol;Acc:5906]	62		.	N/A
22_23241753	T	TA	IGLJ2	FRAMESHIFT_CODING	1	1	0	ENST00000390322	immunoglobulin lambda joining 2 [Source:HGNC Symbol;Acc:5864]	20-21		.	N/A
22_23708600	TGTTTTCTG	T	CES5AP1	ESSENTIAL_SPLICE_SITE	1	1	1	ENST00000400418	carboxylesterase 5A pseudogene 1 [Source:HGNC Symbol;Acc:38516]	N/A		.	N/A
22_24451439	C	T	CABIN1	STOP_GAINED	1	1	0	ENST00000398319	calcineurin binding protein 1 [Source:HGNC Symbol;Acc:24187]	304	Q304*	.	N/A
22_27019197	G	C	CRYBA4	ESSENTIAL_SPLICE_SITE	1	1	0	ENST00000354760	crystallin, beta A4 [Source:HGNC Symbol;Acc:2396]	N/A	N/A	.	N/A
22_30768112	C	CT	CCDC157	FRAMESHIFT_CODING	1	1	0	ENST00000338306	coiled-coil domain containing 157 [Source:HGNC Symbol;Acc:33854]	391		.	N/A
22_31007066	CTTTTTCCATGTCTTGCTCCACATACT	C	TCN2	FRAMESHIFT_CODING	1	1	0	ENST00000423350	transcobalamin II [Source:HGNC Symbol;Acc:11653]	92-100		.	N/A
22_32072800	C	T	PRR14L	STOP_GAINED	1	1	0	ENST00000330495	proline rich 14-like [Source:HGNC Symbol;Acc:28738]	431	W431*	.	N/A
22_32643447	AC	A	SLC5A4	FRAMESHIFT_CODING	1	1	0	ENST00000266086	solute carrier family 5 (low affinity glucose cotransporter), member 4 [Source:HGNC Symbol;Acc:11039]	143		.	N/A
22_40161341	GGA	G	ENTHD1	FRAMESHIFT_CODING	2	1	0	ENST00000325157	ENTH domain containing 1 [Source:HGNC Symbol;Acc:26352]	368-369		.	N/A
22_41190542	AG	A	SLC25A17	FRAMESHIFT_CODING	1	1	0	ENST00000435456	solute carrier family 25 (mitochondrial carrier; peroxisomal membrane protein, 34kDa), member 17 [Source:HGNC Symbol;Acc:10987]	53		.	N/A
22_42524243	CT	C	CYP2D6	FRAMESHIFT_CODING	1	1	1	ENST00000360608	cytochrome P450, family 2, subfamily D, polypeptide 6 [Source:HGNC Symbol;Acc:2625]	259		rs35742686	CD900279:HGMD_MUTATION
22_42538040	GA	G	CYP2D7P1	FRAMESHIFT_CODING	1	1	0	ENST00000436260	cytochrome P450, family 2, subfamily D, polypeptide 7 pseudogene 1 [Source:HGNC Symbol;Acc:2624]	137		.	N/A
22_43230327	C	T	ARFGAP3	STOP_GAINED	1	1	0	ENST00000437119	ADP-ribosylation factor GTPase activating protein 3 [Source:HGNC Symbol;Acc:661]	89	W89*	.	N/A
3_10088407	AG	A	FANCD2	ESSENTIAL_SPLICE_SITE	1	1	0	ENST00000419585	Fanconi anemia, complementation group D2 [Source:HGNC Symbol;Acc:3585]	N/A		.	N/A
3_113729786	CG	C	KIAA1407	FRAMESHIFT_CODING	4	3	2	ENST00000295878	KIAA1407 [Source:HGNC Symbol;Acc:29272]	415		.	N/A
3_119451139	A	T	C3orf15	ESSENTIAL_SPLICE_SITE	1	1	0	ENST00000273390	chromosome 3 open reading frame 15 [Source:HGNC Symbol;Acc:24010]	N/A	N/A	.	N/A
3_120121680	C	T	FSTL1	STOP_GAINED	1	1	0	ENST00000295633	follistatin-like 1 [Source:HGNC Symbol;Acc:3972]	260	W260*	.	N/A
3_122928050	T	TC	PDIA5	FRAMESHIFT_CODING	1	1	0	ENST00000469649	protein disulfide isomerase family A, member 5 [Source:HGNC Symbol;Acc:24811]	80		.	N/A
3_124044866	T	TTC	KALRN	FRAMESHIFT_CODING	1	1	0	ENST00000360013	kalirin, RhoGEF kinase [Source:HGNC Symbol;Acc:4814]	376		.	N/A
3_126726669	T	TC	PLXNA1	FRAMESHIFT_CODING	1	1	0	ENST00000251772	plexin A1 [Source:HGNC Symbol;Acc:9099]	652-653		.	N/A
3_128755875	T	TG	CCDC48	FRAMESHIFT_CODING	1	1	0	ENST00000436022	coiled-coil domain containing 48 [Source:HGNC Symbol;Acc:25692]	65		.	N/A
3_133473346	G	A	TF	ESSENTIAL_SPLICE_SITE	2	1	2	ENST00000494430	transferrin [Source:HGNC Symbol;Acc:11740]	N/A	N/A	.	N/A
3_133474205	A	G	TF	ESSENTIAL_SPLICE_SITE	1	1	0	ENST00000402696	transferrin [Source:HGNC Symbol;Acc:11740]	N/A	N/A	.	N/A
3_138227280	C	T	CEP70	ESSENTIAL_SPLICE_SITE	1	1	0	ENST00000484888	centrosomal protein 70kDa [Source:HGNC Symbol;Acc:29972]	N/A	N/A	.	N/A
3_164709140	C	T	SI	ESSENTIAL_SPLICE_SITE	1	1	0	ENST00000264382	sucrase-isomaltase (alpha-glucosidase) [Source:HGNC Symbol;Acc:10856]	N/A	N/A	.	N/A
3_178960766	CT	C	KCNMB3	FRAMESHIFT_CODING	4	3	0	ENST00000314235	potassium large conductance calcium-activated channel, subfamily M beta member 3 [Source:HGNC Symbol;Acc:6287]	255		.	CD035756:HGMD_MUTATION
3_179463006	G	A	USP13	ESSENTIAL_SPLICE_SITE	1	1	0	ENST00000263966	ubiquitin specific peptidase 13 (isopeptidase T-3) [Source:HGNC Symbol;Acc:12611]	N/A	N/A	.	N/A
3_180334077	T	TA	CCDC39	FRAMESHIFT_CODING	2	1	2	ENST00000442201	coiled-coil domain containing 39 [Source:HGNC Symbol;Acc:25244]	887		.	N/A
3_186370136	A	AC	FETUB	FRAMESHIFT_CODING	1	1	0	ENST00000450521	fetuin B [Source:HGNC Symbol;Acc:3658]	289		.	N/A
3_193081995	G	GC	ATP13A5	FRAMESHIFT_CODING	1	1	0	ENST00000342358	ATPase type 13A5 [Source:HGNC Symbol;Acc:31789]	46		.	N/A
3_195452663	AC	A	MUC20	FRAMESHIFT_CODING	1	1	0	ENST00000320736	mucin 20, cell surface associated [Source:HGNC Symbol;Acc:23282]	226		.	N/A
3_195453017	GC	G	MUC20	FRAMESHIFT_CODING	3	2	0	ENST00000320736	mucin 20, cell surface associated [Source:HGNC Symbol;Acc:23282]	344		.	N/A
3_38349146	ATTTG	A	SLC22A14	FRAMESHIFT_CODING	1	1	0	ENST00000448498	solute carrier family 22, member 14 [Source:HGNC Symbol;Acc:8495]	237-238		.	N/A
3_39229229	G	A	XIRP1	STOP_GAINED	1	1	0	ENST00000396251	xin actin-binding repeat containing 1 [Source:HGNC Symbol;Acc:14301]	570	R570*	.	N/A
3_44540791	TTC	T	ZNF852	FRAMESHIFT_CODING	4	3	1	ENST00000436261	zinc finger protein 852 [Source:HGNC Symbol;Acc:27713]	492-493		.	N/A
3_44943164	G	A	TGM4	STOP_GAINED	1	1	0	ENST00000296125	transglutaminase 4 (prostate) [Source:HGNC Symbol;Acc:11780]	269	W269*	.	N/A
3_46414943	TACAGTCAGTATCAATTCTGGAAGAATTTCCAG	T	CCR5	FRAMESHIFT_CODING	1	1	0	ENST00000292303	chemokine (C-C motif) receptor 5 [Source:HGNC Symbol;Acc:1606]	184-194		.	N/A
3_46940001	A	AG	PTH1R	FRAMESHIFT_CODING	1	1	0	ENST00000313063	parathyroid hormone 1 receptor [Source:HGNC Symbol;Acc:9608]	361		.	N/A
3_48510364	AGGACACACACAGCACACATGGGGCGTAAGGAACCGTGCCT	A	SHISA5	COMPLEX_INDEL	1	1	0	ENST00000536074	shisa homolog 5 (Xenopus laevis) [Source:HGNC Symbol;Acc:30376]	N/A		.	N/A
3_49929221	G	A	MST1R	STOP_GAINED	1	1	0	ENST00000296474	macrophage stimulating 1 receptor (c-met-related tyrosine kinase) [Source:HGNC Symbol;Acc:7381]	1108	R1108*	.	N/A
3_50599181	G	A	C3orf18	STOP_GAINED	2	1	0	ENST00000422619	chromosome 3 open reading frame 18 [Source:HGNC Symbol;Acc:24837]	26	Q26*	.	N/A
3_53138090	TG	T	RFT1	FRAMESHIFT_CODING	1	1	0	ENST00000296292	RFT1 homolog (S. cerevisiae) [Source:HGNC Symbol;Acc:30220]	327		.	N/A
3_75790810	G	GT	ZNF717	FRAMESHIFT_CODING	2	2	0	ENST00000422325	zinc finger protein 717 [Source:HGNC Symbol;Acc:29448]	45		.	N/A
3_93754286	GT	G	ARL13B	ESSENTIAL_SPLICE_SITE	7	6	0	ENST00000539730	ADP-ribosylation factor-like 13B [Source:HGNC Symbol;Acc:25419]	N/A		.	N/A
4_123814074	T	TC	NUDT6	FRAMESHIFT_CODING	1	1	0	ENST00000304430	nudix (nucleoside diphosphate linked moiety X)-type motif 6 [Source:HGNC Symbol;Acc:8053]	287		.	N/A
4_1388375	T	TCA	CRIPAK	FRAMESHIFT_CODING	5	4	0	ENST00000324803	cysteine-rich PAK1 inhibitor [Source:HGNC Symbol;Acc:26619]	26		.	N/A
4_1388593	ACACGTGCCCATGTGGAGTGCCCGCCTGCT	A	CRIPAK	FRAMESHIFT_CODING	1	1	0	ENST00000324803	cysteine-rich PAK1 inhibitor [Source:HGNC Symbol;Acc:26619]	99-108		.	N/A
4_1388612	GC	G	CRIPAK	FRAMESHIFT_CODING	1	1	0	ENST00000324803	cysteine-rich PAK1 inhibitor [Source:HGNC Symbol;Acc:26619]	105		.	N/A
4_1388622	T	TCA	CRIPAK	FRAMESHIFT_CODING	2	2	1	ENST00000324803	cysteine-rich PAK1 inhibitor [Source:HGNC Symbol;Acc:26619]	108		.	N/A
4_1389248	ATGGAGTGCCCGCCTGCTCACACGTGCCATTG	A	CRIPAK	FRAMESHIFT_CODING	1	1	0	ENST00000324803	cysteine-rich PAK1 inhibitor [Source:HGNC Symbol;Acc:26619]	317-327		.	N/A
4_152201018	G	GCAGGT	PRSS48	FRAMESHIFT_CODING	10	5	0	ENST00000455694	protease, serine, 48 [Source:HGNC Symbol;Acc:24635]	41-42		.	N/A
4_155244401	TTTTG	T	DCHS2	FRAMESHIFT_CODING	2	2	1	ENST00000339452	dachsous 2 (Drosophila) [Source:HGNC Symbol;Acc:23111]	1365-1366		.	N/A
4_155533683	C	CT	FGG	FRAMESHIFT_CODING	1	1	0	ENST00000404648	fibrinogen gamma chain [Source:HGNC Symbol;Acc:3694]	26-27		.	N/A
4_159136407	AT	A	TMEM144	FRAMESHIFT_CODING	2	1	0	ENST00000296529	transmembrane protein 144 [Source:HGNC Symbol;Acc:25633]	59		.	N/A
4_164394697	GGTCT	G	TKTL2	FRAMESHIFT_CODING	1	1	1	ENST00000280605	transketolase-like 2 [Source:HGNC Symbol;Acc:25313]	62-63		.	N/A
4_2238015	ATCCTTATTCCG	A	HAUS3	FRAMESHIFT_CODING	1	1	0	ENST00000243706	HAUS augmin-like complex, subunit 3 [Source:HGNC Symbol;Acc:28719]	503-506		.	N/A
4_2241862	CA	C	HAUS3	FRAMESHIFT_CODING	1	1	0	ENST00000243706	HAUS augmin-like complex, subunit 3 [Source:HGNC Symbol;Acc:28719]	271		.	N/A
4_47645099	C	T	CORIN	STOP_GAINED	1	1	0	ENST00000504584	corin, serine peptidase [Source:HGNC Symbol;Acc:19012]	674	W674*	.	N/A
4_47954625	G	A	CNGA1	STOP_GAINED	1	1	0	ENST00000514170	cyclic nucleotide gated channel alpha 1 [Source:HGNC Symbol;Acc:2148]	32	R32*	.	CM023350:HGMD_MUTATION
4_49063892	CA	C	CWH43	FRAMESHIFT_CODING	1	1	0	ENST00000226432	cell wall biogenesis 43 C-terminal homolog (S. cerevisiae) [Source:HGNC Symbol;Acc:26133]	696		.	N/A
4_5975385	C	T	C4orf50	ESSENTIAL_SPLICE_SITE	1	1	0	ENST00000531445	chromosome 4 open reading frame 50 [Source:HGNC Symbol;Acc:33766]	N/A	N/A	.	N/A
4_6086694	T	A	JAKMIP1	ESSENTIAL_SPLICE_SITE	1	1	0	ENST00000409021	janus kinase and microtubule interacting protein 1 [Source:HGNC Symbol;Acc:26460]	N/A	N/A	.	N/A
4_6383520	C	T	PPP2R2C	STOP_GAINED	1	1	0	ENST00000335585	protein phosphatase 2, regulatory subunit B, gamma [Source:HGNC Symbol;Acc:9306]	18	W18*	.	N/A
4_69095146	G	GA	TMPRSS11B	FRAMESHIFT_CODING	1	1	1	ENST00000332644	transmembrane protease, serine 11B [Source:HGNC Symbol;Acc:25398]	258-259		.	N/A
4_71457984	AGCAAGTCCCAC	A	AMBN	COMPLEX_INDEL	1	1	1	ENST00000538728	ameloblastin (enamel matrix protein) [Source:HGNC Symbol;Acc:452]	N/A		.	N/A
4_71465278	C	G	AMBN	STOP_GAINED	1	1	0	ENST00000322937	ameloblastin (enamel matrix protein) [Source:HGNC Symbol;Acc:452]	70	S70*	.	N/A
4_71468345	CAGG	C	AMBN	COMPLEX_INDEL	6	5	2	ENST00000538728	ameloblastin (enamel matrix protein) [Source:HGNC Symbol;Acc:452]	N/A		.	N/A
4_73935181	CG	C	COX18	FRAMESHIFT_CODING	1	1	0	ENST00000295890	COX18 cytochrome c oxidase assembly homolog (S. cerevisiae) [Source:HGNC Symbol;Acc:26801]	62		.	N/A
4_73935183	AAG	A	COX18	FRAMESHIFT_CODING	1	1	0	ENST00000295890	COX18 cytochrome c oxidase assembly homolog (S. cerevisiae) [Source:HGNC Symbol;Acc:26801]	61		.	N/A
4_74321009	T	C	AFP	ESSENTIAL_SPLICE_SITE	1	1	1	ENST00000395792	alpha-fetoprotein [Source:HGNC Symbol;Acc:317]	N/A	N/A	.	N/A
4_74450914	G	GTCCA	RASSF6	FRAMESHIFT_CODING	1	1	0	ENST00000307439	Ras association (RalGDS/AF-6) domain family member 6 [Source:HGNC Symbol;Acc:20796]	183-184		.	N/A
4_79833182	C	T	BMP2K	STOP_GAINED	1	1	0	ENST00000335016	BMP2 inducible kinase [Source:HGNC Symbol;Acc:18041]	1161	Q1161*	.	N/A
4_82010931	G	C	PRKG2	STOP_GAINED	1	1	0	ENST00000395578	protein kinase, cGMP-dependent, type II [Source:HGNC Symbol;Acc:9416]	740	Y740*	.	N/A
5_102490451	C	T	PPIP5K2	ESSENTIAL_SPLICE_SITE	1	1	1	ENST00000321521	diphosphoinositol pentakisphosphate kinase 2 [Source:HGNC Symbol;Acc:29035]	N/A	N/A	.	N/A
5_111500816	C	CTAAAA	EPB41L4A	ESSENTIAL_SPLICE_SITE	10	5	0	ENST00000261486	erythrocyte membrane protein band 4.1 like 4A [Source:HGNC Symbol;Acc:13278]	N/A		.	N/A
5_115177803	C	CA	AP3S1	FRAMESHIFT_CODING	1	1	0	ENST00000316788	adaptor-related protein complex 3, sigma 1 subunit [Source:HGNC Symbol;Acc:2013]	23-24		.	N/A
5_137902403	CCT	C	HSPA9	FRAMESHIFT_CODING	1	1	0	ENST00000297185	heat shock 70kDa protein 9 (mortalin) [Source:HGNC Symbol;Acc:5244]	294-295		.	N/A
5_140181306	CTGAA	C	PCDHA3	FRAMESHIFT_CODING	5	3	0	ENST00000522353	protocadherin alpha 3 [Source:HGNC Symbol;Acc:8669]	175-176		.	N/A
5_140603105	C	T	PCDHB14	STOP_GAINED	1	1	0	ENST00000239449	protocadherin beta 14 [Source:HGNC Symbol;Acc:8685]	10	R10*	.	N/A
5_149374509	TCTGTGATGGTGAC	T	TIGD6	FRAMESHIFT_CODING	1	1	0	ENST00000296736	tigger transposable element derived 6 [Source:HGNC Symbol;Acc:18332]	464-468		.	N/A
5_171479932	C	A	STK10	ESSENTIAL_SPLICE_SITE	1	1	0	ENST00000545839	serine/threonine kinase 10 [Source:HGNC Symbol;Acc:11388]	N/A	N/A	.	N/A
5_171723712	AGCTTCAGGAGTCTCGAATCCCACAGGTATACG	A	AC008671.1	COMPLEX_INDEL	1	1	0	ENST00000535945	cDNA FLJ40453 fis, clone TESTI2041330 [Source:UniProtKB/TrEMBL;Acc:Q8N7Q8]	N/A		.	N/A
5_176026121	TCAAAGACCCAGGA	T	GPRIN1	FRAMESHIFT_CODING	8	5	1	ENST00000303991	G protein regulated inducer of neurite outgrowth 1 [Source:HGNC Symbol;Acc:24835]	234-238		.	N/A
5_176026135	TCCTCCTTCCTC	T	GPRIN1	FRAMESHIFT_CODING	7	4	0	ENST00000303991	G protein regulated inducer of neurite outgrowth 1 [Source:HGNC Symbol;Acc:24835]	230-234		.	N/A
5_180582256	TTGTC	T	OR2V2	FRAMESHIFT_CODING	6	5	2	ENST00000328275	olfactory receptor, family 2, subfamily V, member 2 [Source:HGNC Symbol;Acc:15341]	105-106		.	N/A
5_35035413	G	GAA	AGXT2	FRAMESHIFT_CODING	1	1	0	ENST00000231420	alanine--glyoxylate aminotransferase 2 [Source:HGNC Symbol;Acc:14412]	165		.	N/A
5_35991302	AG	A	UGT3A1	FRAMESHIFT_CODING	1	1	0	ENST00000274278	UDP glycosyltransferase 3 family, polypeptide A1 [Source:HGNC Symbol;Acc:26625]	14		.	N/A
5_38820752	TAAAGA	T	AC091435.1	FRAMESHIFT_CODING	1	1	1	ENST00000381778	cDNA FLJ26336 fis, clone HRT02842 [Source:UniProtKB/TrEMBL;Acc:Q6ZP83]	217-218		.	N/A
5_40841571	CTT	C	CARD6	FRAMESHIFT_CODING	3	2	1	ENST00000254691	caspase recruitment domain family, member 6 [Source:HGNC Symbol;Acc:16394]	30		.	N/A
5_43277325	A	AG	AC114947.1	FRAMESHIFT_CODING	1	1	0	ENST00000326035	Serine/threonine-protein kinase NIM1 [Source:UniProtKB/Swiss-Prot;Acc:Q8IY84]	153-154		.	N/A
5_50685568	C	T	ISL1	STOP_GAINED	1	1	0	ENST00000505475	ISL LIM homeobox 1 [Source:HGNC Symbol;Acc:6132]	136	R136*	.	N/A
5_52368513	TA	T	ITGA2	FRAMESHIFT_CODING	1	1	0	ENST00000296585	integrin, alpha 2 (CD49B, alpha 2 subunit of VLA-2 receptor) [Source:HGNC Symbol;Acc:6137]	806		.	N/A
5_70370154	C	CT	RP11-195E2.1	ESSENTIAL_SPLICE_SITE	1	1	0	ENST00000445744		N/A		.	N/A
5_79616385	C	CA	SPZ1	FRAMESHIFT_CODING	1	1	0	ENST00000296739	spermatogenic leucine zipper 1 [Source:HGNC Symbol;Acc:30721]	117-118		.	N/A
5_79950699	TGCAGCGGCTGCAGCGGCC	T	MSH3	COMPLEX_INDEL	1	1	0	ENST00000535995	mutS homolog 3 (E. coli) [Source:HGNC Symbol;Acc:7326]	N/A		.	N/A
5_95072612	G	A	RHOBTB3	STOP_GAINED	1	1	1	ENST00000379982	Rho-related BTB domain containing 3 [Source:HGNC Symbol;Acc:18757]	83	W83*	.	N/A
5_96222446	GT	G	ERAP2	FRAMESHIFT_CODING	1	1	0	ENST00000437043	endoplasmic reticulum aminopeptidase 2 [Source:HGNC Symbol;Acc:29499]	268		.	N/A
5_98195785	A	T	CHD1	STOP_GAINED	1	1	0	ENST00000422663	chromodomain helicase DNA binding protein 1 [Source:HGNC Symbol;Acc:1915]	62	L62*	.	N/A
6_117113761	A	AGG	GPRC6A	FRAMESHIFT_CODING	3	3	0	ENST00000310357	G protein-coupled receptor, family C, group 6, member A [Source:HGNC Symbol;Acc:18510]	775		.	N/A
6_117113762	T	TA	GPRC6A	FRAMESHIFT_CODING	3	3	0	ENST00000310357	G protein-coupled receptor, family C, group 6, member A [Source:HGNC Symbol;Acc:18510]	775		.	N/A
6_117662296	A	G	ROS1	ESSENTIAL_SPLICE_SITE	2	1	2	ENST00000368508	c-ros oncogene 1 , receptor tyrosine kinase [Source:HGNC Symbol;Acc:10261]	N/A	N/A	.	N/A
6_117683844	C	T	ROS1	STOP_GAINED	1	1	0	ENST00000368508	c-ros oncogene 1 , receptor tyrosine kinase [Source:HGNC Symbol;Acc:10261]	1101	W1101*	.	N/A
6_144165695	C	T	LTV1	STOP_GAINED	1	1	0	ENST00000367576	LTV1 homolog (S. cerevisiae) [Source:HGNC Symbol;Acc:21173]	26	R26*	.	N/A
6_152265352	C	T	ESR1	ESSENTIAL_SPLICE_SITE	1	1	1	ENST00000347491	estrogen receptor 1 [Source:HGNC Symbol;Acc:3467]	N/A	N/A	.	N/A
6_16290848	T	TAC	GMPR	FRAMESHIFT_CODING	1	1	0	ENST00000259727	guanosine monophosphate reductase [Source:HGNC Symbol;Acc:4376]	285		.	N/A
6_169064885	TTCCAAGAAAA	T	SMOC2	COMPLEX_INDEL	1	1	0	ENST00000366793	SPARC related modular calcium binding 2 [Source:HGNC Symbol;Acc:20323]	N/A		.	N/A
6_26027456	T	TA	HIST1H4B	FRAMESHIFT_CODING	2	1	0	ENST00000377364	histone cluster 1, H4b [Source:HGNC Symbol;Acc:4789]	8-9		.	N/A
6_26446139	CTGGTGGGGGTGTA	C	BTN3A3	FRAMESHIFT_CODING	1	1	0	ENST00000244519	butyrophilin, subfamily 3, member A3 [Source:HGNC Symbol;Acc:1140]	214-218		.	N/A
6_26465566	CAA	C	BTN2A1	FRAMESHIFT_CODING	1	1	0	ENST00000312541	butyrophilin, subfamily 2, member A1 [Source:HGNC Symbol;Acc:1136]	289-290		.	N/A
6_29012471	GTACATAATAC	G	OR2W1	FRAMESHIFT_CODING	1	1	0	ENST00000377175	olfactory receptor, family 2, subfamily W, member 1 [Source:HGNC Symbol;Acc:8281]	158-161		.	N/A
6_29912395	T	TGG	HLA-A	FRAMESHIFT_CODING	1	1	0	ENST00000376806	major histocompatibility complex, class I, A [Source:HGNC Symbol;Acc:4931]	338-339		.	N/A
6_31112851	C	CT	CCHCR1	ESSENTIAL_SPLICE_SITE	1	1	0	ENST00000451521	coiled-coil alpha-helical rod protein 1 [Source:HGNC Symbol;Acc:13930]	N/A		.	N/A
6_31380001	TG	T	MICA	FRAMESHIFT_CODING	1	1	0	ENST00000364810	MHC class I polypeptide-related sequence A [Source:HGNC Symbol;Acc:7090]	298		.	N/A
6_31740760	T	TGGACAGGCTCCATG	C6orf27	FRAMESHIFT_CODING	1	1	0	ENST00000375688	chromosome 6 open reading frame 27 [Source:HGNC Symbol;Acc:13939]	353		.	N/A
6_31740763	A	ACAGGCTCCATGGGG	C6orf27	FRAMESHIFT_CODING	1	1	0	ENST00000375688	chromosome 6 open reading frame 27 [Source:HGNC Symbol;Acc:13939]	352		.	N/A
6_31997358	G	GCT	C4B	FRAMESHIFT_CODING	1	1	0	ENST00000435363	complement component 4B (Chido blood group) [Source:HGNC Symbol;Acc:1324]	1231		.	N/A
6_32317922	TTTTC	T	C6orf10	FRAMESHIFT_CODING	1	1	0	ENST00000375002	chromosome 6 open reading frame 10 [Source:HGNC Symbol;Acc:13922]	73-74		.	N/A
6_33048688	G	GA	HLA-DPB1	FRAMESHIFT_CODING	1	1	1	ENST00000418931	major histocompatibility complex, class II, DP beta 1 [Source:HGNC Symbol;Acc:4940]	114		.	N/A
6_33272812	GTGTAT	G	TAPBP	FRAMESHIFT_CODING	1	1	0	ENST00000434618	TAP binding protein (tapasin) [Source:HGNC Symbol;Acc:11566]	273-274		.	N/A
6_36193085	G	A	BRPF3	STOP_GAINED	1	1	0	ENST00000449261	bromodomain and PHD finger containing, 3 [Source:HGNC Symbol;Acc:14256]	803	W803*	.	N/A
6_36931598	G	A	PI16	ESSENTIAL_SPLICE_SITE	1	1	0	ENST00000373674	peptidase inhibitor 16 [Source:HGNC Symbol;Acc:21245]	N/A	N/A	.	N/A
6_41766432	C	CCCCCA	USP49	FRAMESHIFT_CODING	1	1	0	ENST00000373006	ubiquitin specific peptidase 49 [Source:HGNC Symbol;Acc:20078]	635-636		.	N/A
6_46669594	G	A	TDRD6	ESSENTIAL_SPLICE_SITE	1	1	0	ENST00000316081	tudor domain containing 6 [Source:HGNC Symbol;Acc:21339]	N/A	N/A	.	N/A
6_52702355	C	T	GSTA5	ESSENTIAL_SPLICE_SITE	1	1	0	ENST00000284562	glutathione S-transferase alpha 5 [Source:HGNC Symbol;Acc:19662]	N/A	N/A	.	N/A
6_56917556	GAC	G	KIAA1586	FRAMESHIFT_CODING	1	1	0	ENST00000370733	KIAA1586 [Source:HGNC Symbol;Acc:21360]	87		.	N/A
6_71508369	GA	G	SMAP1	FRAMESHIFT_CODING	1	1	0	ENST00000370455	small ArfGAP 1 [Source:HGNC Symbol;Acc:19651]	169		.	N/A
6_74078579	CT	C	OOEP	FRAMESHIFT_CODING	1	1	0	ENST00000370359	oocyte expressed protein homolog (dog) [Source:HGNC Symbol;Acc:21382]	126		.	N/A
6_76624000	T	G	MYO6	ESSENTIAL_SPLICE_SITE	1	1	0	ENST00000369977	myosin VI [Source:HGNC Symbol;Acc:7605]	N/A	N/A	.	N/A
6_90577706	TG	T	CASP8AP2	FRAMESHIFT_CODING	4	3	0	ENST00000237177	caspase 8 associated protein 2 [Source:HGNC Symbol;Acc:1510]	1566		.	N/A
6_90577711	TCTTTGCCCAGACATGGA	T	CASP8AP2	FRAMESHIFT_CODING	4	3	0	ENST00000237177	caspase 8 associated protein 2 [Source:HGNC Symbol;Acc:1510]	1568-1573		.	N/A
6_96034895	CTG	C	MANEA	FRAMESHIFT_CODING	1	1	0	ENST00000542500	mannosidase, endo-alpha [Source:HGNC Symbol;Acc:21072]	193-194		.	N/A
6_99916419	CT	C	USP45	FRAMESHIFT_CODING	1	1	0	ENST00000500704	ubiquitin specific peptidase 45 [Source:HGNC Symbol;Acc:20080]	336		.	N/A
7_100371476	T	TG	ZAN	FRAMESHIFT_CODING	1	1	0	ENST00000349350	zonadhesin [Source:HGNC Symbol;Acc:12857]	1923		.	N/A
7_100382390	GAGTGAAGACA	G	ZAN	FRAMESHIFT_CODING	1	1	1	ENST00000349350	zonadhesin [Source:HGNC Symbol;Acc:12857]	2256-2259		.	N/A
7_107664504	AT	A	LAMB4	FRAMESHIFT_CODING	3	2	0	ENST00000388781	laminin, beta 4 [Source:HGNC Symbol;Acc:6491]	1755		.	N/A
7_123267185	CG	C	ASB15	FRAMESHIFT_CODING	6	4	1	ENST00000275699	ankyrin repeat and SOCS box containing 15 [Source:HGNC Symbol;Acc:19767]	240		.	N/A
7_124481233	C	T	POT1	ESSENTIAL_SPLICE_SITE	1	1	0	ENST00000393329	protection of telomeres 1 homolog (S. pombe) [Source:HGNC Symbol;Acc:17284]	N/A	N/A	.	N/A
7_128587351	CACTCTGCAGCCGCCCACTCTGCGGCCGCCT	C	IRF5	COMPLEX_INDEL	1	1	0	ENST00000412326	interferon regulatory factor 5 [Source:HGNC Symbol;Acc:6120]	N/A		.	N/A
7_132412564	G	A	AC009365.3	STOP_GAINED	1	1	1	ENST00000332558		139	W139*	.	N/A
7_141740594	C	T	MGAM	STOP_GAINED	1	1	0	ENST00000389322	maltase-glucoamylase (alpha-glucosidase) [Source:HGNC Symbol;Acc:7043]	816	R816*	.	N/A
7_141754686	CG	C	MGAM	FRAMESHIFT_CODING	1	1	0	ENST00000389322	maltase-glucoamylase (alpha-glucosidase) [Source:HGNC Symbol;Acc:7043]	1098		.	N/A
7_142206571	A	AG	TRBV10-2	FRAMESHIFT_CODING	1	1	0	ENST00000426318	T cell receptor beta variable 10-2 [Source:HGNC Symbol;Acc:12178]	95		.	N/A
7_150028118	C	T	C7orf29	STOP_GAINED	1	1	1	ENST00000343855	chromosome 7 open reading frame 29 [Source:HGNC Symbol;Acc:21720]	209	Q209*	.	N/A
7_150217122	GA	G	GIMAP7	FRAMESHIFT_CODING	2	1	0	ENST00000313543	GTPase, IMAP family member 7 [Source:HGNC Symbol;Acc:22404]	21		.	N/A
7_74312350	GTAAGT	G	PMS2P5	ESSENTIAL_SPLICE_SITE	2	2	0	ENST00000318568	postmeiotic segregation increased 2 pseudogene 5 [Source:HGNC Symbol;Acc:9130]	N/A		.	N/A
7_92733530	AG	A	SAMD9	FRAMESHIFT_CODING	1	1	0	ENST00000379958	sterile alpha motif domain containing 9 [Source:HGNC Symbol;Acc:1348]	627		.	N/A
7_92764069	G	A	SAMD9L	STOP_GAINED	1	1	0	ENST00000318238	sterile alpha motif domain containing 9-like [Source:HGNC Symbol;Acc:1349]	406	R406*	.	N/A
8_101730036	T	TC	PABPC1	FRAMESHIFT_CODING	1	1	0	ENST00000318607	poly(A) binding protein, cytoplasmic 1 [Source:HGNC Symbol;Acc:8554]	156		.	N/A
8_12042864	CG	C	FAM86B1	FRAMESHIFT_CODING	2	2	0	ENST00000321602	family with sequence similarity 86, member B1 [Source:HGNC Symbol;Acc:28268]	76		.	N/A
8_16012594	G	A	MSR1	STOP_GAINED	2	1	0	ENST00000381998	macrophage scavenger receptor 1 [Source:HGNC Symbol;Acc:7376]	293	R293*	rs41341748	CM023579:HGMD_MUTATION
8_17924612	ACCTGTGCTGTATATCTAAGACATACAGCAC	A	ASAH1	ESSENTIAL_SPLICE_SITE	2	2	0	ENST00000518087	N-acylsphingosine amidohydrolase (acid ceramidase) 1 [Source:HGNC Symbol;Acc:735]	N/A		.	N/A
8_27737182	C	CA	SCARA5	FRAMESHIFT_CODING	1	1	0	ENST00000354914	scavenger receptor class A, member 5 (putative) [Source:HGNC Symbol;Acc:28701]	418-419		.	N/A
8_30700833	TTC	T	TEX15	FRAMESHIFT_CODING	1	1	0	ENST00000256246	testis expressed 15 [Source:HGNC Symbol;Acc:11738]	1900		.	N/A
8_38839282	GAA	G	HTRA4	FRAMESHIFT_CODING	1	1	0	ENST00000302495	HtrA serine peptidase 4 [Source:HGNC Symbol;Acc:26909]	371		.	N/A
8_39694732	CTGCAAAATG	C	ADAM2	ESSENTIAL_SPLICE_SITE	1	1	1	ENST00000265708	ADAM metallopeptidase domain 2 [Source:HGNC Symbol;Acc:198]	N/A		.	N/A
8_609834	CATCCTGGGGAGGGGGTGACCATCGAGATCTCCAGTGTGCACTGAAT	C	AC090691.1	COMPLEX_INDEL	1	1	1	ENST00000499740		N/A		.	N/A
8_67589991	CAT	C	C8orf44	FRAMESHIFT_CODING	1	1	0	ENST00000519561	chromosome 8 open reading frame 44 [Source:HGNC Symbol;Acc:25646]	17		.	N/A
8_67590022	CG	C	C8orf44	FRAMESHIFT_CODING	1	1	1	ENST00000519561	chromosome 8 open reading frame 44 [Source:HGNC Symbol;Acc:25646]	27		.	N/A
8_69699676	A	C	C8orf34	ESSENTIAL_SPLICE_SITE	1	1	0	ENST00000337103	chromosome 8 open reading frame 34 [Source:HGNC Symbol;Acc:30905]	N/A	N/A	.	N/A
8_72959394	G	A	TRPA1	STOP_GAINED	1	1	1	ENST00000262209	transient receptor potential cation channel, subfamily A, member 1 [Source:HGNC Symbol;Acc:497]	652	R652*	.	N/A
8_74706351	CT	C	UBE2W	ESSENTIAL_SPLICE_SITE	4	3	0	ENST00000419880	ubiquitin-conjugating enzyme E2W (putative) [Source:HGNC Symbol;Acc:25616]	N/A		.	N/A
8_82665476	TGTGA	T	CHMP4C	ESSENTIAL_SPLICE_SITE	4	4	0	ENST00000297265	chromatin modifying protein 4C [Source:HGNC Symbol;Acc:30599]	N/A		.	N/A
8_87656008	AG	A	CNGB3	FRAMESHIFT_CODING	1	1	0	ENST00000320005	cyclic nucleotide gated channel beta 3 [Source:HGNC Symbol;Acc:2153]	383		.	CD001927:HGMD_MUTATION
9_107361178	TGTTA	T	OR13C5	FRAMESHIFT_CODING	1	1	0	ENST00000374779	olfactory receptor, family 13, subfamily C, member 5 [Source:HGNC Symbol;Acc:15100]	171-172		.	N/A
9_112969744	AT	A	C9orf152	FRAMESHIFT_CODING	2	2	1	ENST00000400613	chromosome 9 open reading frame 152 [Source:HGNC Symbol;Acc:31455]	39		.	N/A
9_125273385	A	AT	OR1J2	FRAMESHIFT_CODING	6	5	0	ENST00000335302	olfactory receptor, family 1, subfamily J, member 2 [Source:HGNC Symbol;Acc:8209]	102		.	N/A
9_126146188	GCGGCCTGTC	G	DENND1A	COMPLEX_INDEL	1	1	1	ENST00000373624	DENN/MADD domain containing 1A [Source:HGNC Symbol;Acc:29324]	N/A		.	N/A
9_136508696	G	A	DBH	STOP_GAINED	2	1	0	ENST00000393056	dopamine beta-hydroxylase (dopamine beta-monooxygenase) [Source:HGNC Symbol;Acc:2689]	302	W302*	.	N/A
9_139235481	TC	T	GPSM1	FRAMESHIFT_CODING	2	2	0	ENST00000392945	G-protein signaling modulator 1 [Source:HGNC Symbol;Acc:17858]	413		.	N/A
9_140444627	C	CT	PNPLA7	FRAMESHIFT_CODING	1	1	0	ENST00000406427	patatin-like phospholipase domain containing 7 [Source:HGNC Symbol;Acc:24768]	8		.	N/A
9_141071520	GTGTCTCAGAGCAGTTTACAGCAA	G	AL591424.2	FRAMESHIFT_CODING	1	1	0	ENST00000445286	Putative tubulin beta chain-like protein ENSP00000290377 [Source:UniProtKB/Swiss-Prot;Acc:A6NKZ8]	380-388		.	N/A
9_18928652	G	A	FAM154A	STOP_GAINED	1	1	0	ENST00000380534	family with sequence similarity 154, member A [Source:HGNC Symbol;Acc:28566]	275	R275*	.	N/A
9_27524364	G	GTGTT	IFNK	FRAMESHIFT_CODING	1	1	1	ENST00000276943	interferon, kappa [Source:HGNC Symbol;Acc:21714]	10-11		.	N/A
9_33797930	GAC	G	PRSS3	FRAMESHIFT_CODING	1	1	1	ENST00000342836	protease, serine, 3 [Source:HGNC Symbol;Acc:9486]	116		.	N/A
9_5522575	TG	T	PDCD1LG2	FRAMESHIFT_CODING	1	1	0	ENST00000397747	programmed cell death 1 ligand 2 [Source:HGNC Symbol;Acc:18731]	10		.	N/A
9_6329010	TG	T	TPD52L3	FRAMESHIFT_CODING	2	1	2	ENST00000344545	tumor protein D52-like 3 [Source:HGNC Symbol;Acc:23382]	139		.	N/A
9_70900911	G	GA	CBWD3	FRAMESHIFT_CODING	1	1	0	ENST00000360171	COBW domain containing 3 [Source:HGNC Symbol;Acc:18519]	257-258		.	N/A
9_78790128	GAATGGAATGA	G	PCSK5	FRAMESHIFT_CODING	1	1	0	ENST00000376767	proprotein convertase subtilisin/kexin type 5 [Source:HGNC Symbol;Acc:8747]	662-665		.	N/A
9_78790148	GAATGA	G	PCSK5	FRAMESHIFT_CODING	1	1	0	ENST00000376767	proprotein convertase subtilisin/kexin type 5 [Source:HGNC Symbol;Acc:8747]	668-670		.	N/A
9_80881357	G	C	CEP78	ESSENTIAL_SPLICE_SITE	1	1	1	ENST00000376597	centrosomal protein 78kDa [Source:HGNC Symbol;Acc:25740]	N/A	N/A	.	N/A
9_96326678	CAGGG	C	FAM120A	FRAMESHIFT_CODING	1	1	0	ENST00000277165	family with sequence similarity 120A [Source:HGNC Symbol;Acc:13247]	1072-1073		.	N/A
9_97912338	G	A	FANCC	STOP_GAINED	2	1	2	ENST00000289081	Fanconi anemia, complementation group C [Source:HGNC Symbol;Acc:3584]	185	R185*	.	CM930240:HGMD_MUTATION
9_97912356	G	A	FANCC	STOP_GAINED	1	1	1	ENST00000289081	Fanconi anemia, complementation group C [Source:HGNC Symbol;Acc:3584]	179	R179*	.	N/A
X_133988144	GA	G	FAM122C	FRAMESHIFT_CODING	1	1	0	ENST00000370784	family with sequence similarity 122C [Source:HGNC Symbol;Acc:25202]	156		.	N/A
X_135956571	T	TGG	RBMX	FRAMESHIFT_CODING	7	6	1	ENST00000320676	RNA binding motif protein, X-linked [Source:HGNC Symbol;Acc:9910]	302		.	N/A
X_152864477	G	GC	FAM58A	FRAMESHIFT_CODING	1	1	0	ENST00000406277	family with sequence similarity 58, member A [Source:HGNC Symbol;Acc:28434]	17		.	N/A
X_152957656	C	CA	SLC6A8	FRAMESHIFT_CODING	1	1	1	ENST00000429147	solute carrier family 6 (neurotransmitter transporter, creatine), member 8 [Source:HGNC Symbol;Acc:11055]	108		.	N/A
X_19387332	G	A	MAP3K15	STOP_GAINED	1	1	0	ENST00000338883	mitogen-activated protein kinase kinase kinase 15 [Source:HGNC Symbol;Acc:31689]	1136	R1136*	.	N/A
X_32429867	G	A	DMD	ESSENTIAL_SPLICE_SITE	1	1	0	ENST00000378677	dystrophin [Source:HGNC Symbol;Acc:2928]	N/A	N/A	.	N/A
X_8138164	ACCTC	A	VCX2	FRAMESHIFT_CODING	1	1	1	ENST00000317103	variable charge, X-linked 2 [Source:HGNC Symbol;Acc:18158]	109-110		.	N/A
aGenomic position (chromosome_nucleotide) of the reference nucleotide for each variant provided relative to human geneome reference assembly GRCh37 (hg19).
bReference nucleotide sequence.
cAlternate (or variant) nucleotide sequence detected by exome sequencing. These variant have not necessarily been validated by Sanger sequencing and may represent sequencing artefacts.
dPredicted consequence of variant relative to ensembl transcript provided. Only variants with an overtly deleterious predicted consequence (i.e. stop_gained, frameshift_coding, complex_indel or essential_splice_site) are included in this list.
eNumber of times variant detected among exome data from 33 individuals. Only those variants present in fewer than 10/33 individuals are included in this list.
fNumber of families in whom variant was detected.
gNumber of times variant was detected in an individual who also carried a FANCC or BLM mutation
hPredicted position of alteration relative to protein associated with ensembl transcript
iPredicted amino acid change (provided for SNVs only)
jdbSNP ID's for previously identified variants co-ocurring at the same variant position (not matched for nucleotide change). Variants with dbSNP references were filtered from this list with the exception of variants in known breast cancer genes (i.e. BRCA1, BRCA2, ATM, CHEK2, BRIP, PALB2 etc.) or variants reported in the HGMD public database.
kOther existing variation IDs, primarily from the HGMD public database.
