# Supplementary material for: Exome Sequencing Identifies Rare Deleterious Mutations in DNA Repair Genes FANCC and BLM as Potential Breast Cancer Susceptibility Alleles
Source: PLoS Genet. 2012 Sep 27;8(9):e1002894. doi: 10.1371/journal.pgen.1002894 (PMC3459953; doi:10.1371/journal.pgen.1002894)
Supplement: Table S3 — Variants identified by HRM-based mutation analysis of FANCC. aExon (Ex), intervening sequence (IVS). bVariant positions are reported in reference to GenBank reference sequence NM_000136.2 (mRNA). cIn addition to the non-coding variants listed, dbSNP rs4647534 (c.1155-38T>C) were detected at high frequency in both cases and controls. dAll variants were queried against 1000 Genomes (1000 G) data using the 1000 Genomes Browser (http://browser.1000genomes.org/index.html), which integrates SNP and indel calls from 1,092 individuals (data release 20110521 v3). The minor allele frequency (MAF) is provided here. eAll variants were queried against Exome Variant Server (EVS), NHLBI Exome Sequencing Project (ESP) (http://evs.gs.washington.edu/EVS/) [May 2012]. EVS contains SNP information from 5,379 individuals (data release ESP5400). The minor allele frequency (MAF) is provided here. fAll variants were queried against the public version of the Human Gene Mutation Database (HGMD, http://www.hgmd.cf.ac.uk/). gAll variants were queried against the Fanconi Anemia Mutation Database (http://www.rockefeller.edu/fanconi/). The number in parentheses indicates the number of times this variant has been reported in FA cases. hThe numbers of samples examined varied by exon, as indicated for each variant. (XLSX) [file pgen.1002894.s004.xlsx]

## Sheet: Table S3 FANCC variants
Table S3 Variants identified by HRM-based mutation analysis of FANCC
	Sitea	Nucleotide changeb, c	Protein changeb	dbSNP (135)	1000G MAFd	EVS MAFe	HGMDf	FANCC databaseg		All BRCAx cases		Controls		Predictive algorithms
										Frequencyh		Frequencyh		SIFT prediction	PolyPhen-2
Truncating	Ex2	c.67delG	p.(Asp23Ilefs*23)	rs104886459	-	-	-	FANCC_00006 (50)		1/1,441 (0.07%)		0/464		-	-
	Ex7	c.535C>T	p.(Arg179*)	-	-	-	-	-		1/1,441 (0.07%)		0/464		-	-
	Ex7	c.553C>T	p.(Arg185*)	rs121917783	-	0.000185908	CM930240	FANCC_00003 (14)		1/1,441 (0.07%)		0/464		-	-
Coding non-synonymous	Ex2	c.28T>G	p.(Cys10Gly)	rs147479204	-	9.29541e-05	-	-		1/1,441 (0.07%)		0/464		tolerated	benign
	Ex2	c.77C>T	p.(Ser26Phe)	rs1800361	0.0032	0.00483361	-	FANCC_00011		19/1,441 (1.32%)		7/464 (1.51%)		not tolerated	possibly damaging
	Ex2	c.112G>A	p.(Val38Met)	-	-	-	-	-		1/1,441 (0.07%)		0/464		not tolerated	benign
	Ex3	c.178G>A	p.(Val60Ile)	rs138629441	-	0.00102249	-	FANCC_00056		1/453 (0.22%)		1/238 (0.42%)		tolerated	benign
	Ex7	c.554G>A	p.(Arg185Gln)	-	-	-	-	-		1/1,441 (0.07%)		0/464		tolerated	possibly damaging
	Ex7	c.584A>T	p.(Asp195Val)	rs1800365	0.0046	0.00353226	CM940755	FANCC_00019		13/1,441 (0.90%)		3/464 (0.65%)		not tolerated	possibly damaging
	Ex7	c.620A>T	p.(His207Leu)	-	-	-	-	-		2/1,441 (0.14%)		0/464		not tolerated	benign
	Ex7	c.632C>G	p.(Pro211Arg)	rs140781259	0.0014	0.000743633	-	FANCC_00022		2/1,441 (0.14%)		1/464 (0.22%)		tolerated	possibly damaging
	Ex14	c.1345G>A	p.(Val449Met)	rs1800367	0.02	0.0282633	-	FANCC_00021		4/1,441 (0.28%)		0/464		not tolerated	possibly damaging
	Ex14	c.1366A>G	p.(Met456Val)	-	-	-	-	-		1/1,441 (0.07%)		0/464		tolerated	benign
	Ex14	c.1429_1434delACAGAC	p.(Thr477_Asp478del)	-	-	-	-	-		0/1,441		1/464 (0.22%)		-	-
	Ex14	c.1493C>T	p.(Ala498Val)	-	-	-	-	-		1/1,441 (0.07%)		0/464		not tolerated	possibly damaging
	Ex15	c.1544C>G	p.(Thr515Ser)	-	-	-	-	-		1/1,441 (0.07%)		0/464		tolerated	benign
	Ex15	c.1568T>C	p.(Ile523Thr)	-	-	-	-	-		1/1,441 (0.07%)		0/464		tolerated	benign
	Ex15	c.1654A>C	p.(Lys552Gln)	-	-	-	-	-		1/1,441 (0.07%)		0/464		tolerated	possibly damaging
	Ex15	c.1661T>C	p.(Leu554Pro)	rs104886458	-	9.29541e-05	CM920267	FANCC_00008 (6)		1/1,441 (0.07%)		0/464		not tolerated	possibly damaging
Coding synonymous	Ex7	c.543G>A	p.(=)	-	-	-	-	-		0/1,441		1/464 (0.22%)		-	-
	Ex7	c.609C>T	p.(=)	-	-	-	-	-		1/1,441 (0.07%)		0/464		-	-
	Ex8	c.705C>T	p.(=)	rs141828876	0.0005	0.000836587	-	-		1/453 (0.22%)		0/238		-	-
	Ex8	c.816C>T	p.(=)	rs55719336	0.0037	0.000650679	-	FANCC_00023		0/453		1/238 (0.42%)		-	-
Non coding	IVS1	c.-29A>C	p.(=)	rs4647414	0.01	0.000464857	-	-		7/1,441 (0.49%)		0/464		-	-
	IVS2	c.166-27T>C	p.(=)	-	-	-	-	-		0/453		1/238 (0.42%)		-	-
	IVS4	c.346-47T>C	p.(=)	rs115475539	0.0018	0.00233035	-	FANCC_00049		0/1,441		1/464 (0.22%)		-	-
	IVS9	c.896+81G>A	p.(=)	rs4647512	0.02	-	-	-		45/453 (9.93%)		28/238 (11.76%)		-	-
	IVS12	c.1154+78_81dupTGAC	p.(=)	-	-	-	-	-		1/453 (0.22%)		0/238		-	-
	IVS12	c.1155-76C>T	p.(=)	rs45465991	0.01	-	-	-		30/453 (6.62%)		14/238 (5.88%)		-	-
	IVS12	c.1155-75G>A	p.(=)	-	-	-	-	-		1/453 (0.22%)		0/238		-	-
	IVS15	c.1677+5C>T	p.(=)	rs117175949	0.0037	9.29714e-05	-	-		0/1,441		1/464 (0.22%)		-	-
aExon (Ex), intervening sequence (IVS)
bVariant positions are reported in reference to GenBank reference sequence NM_000136.2 (mRNA)
cIn addition to the non-coding variants listed, dbSNP rs4647534 (c.1155-38T>C) were detected at high frequency in both cases and controls
dAll variants were queried against 1000 Genomes (1000G) data using the 1000 Genomes Browser (http://browser.1000genomes.org/index.html) which integrates SNP and indel calls from 1,092 individuals (data release 20110521 v3). The minor allele frequency (MAF) is provided here.
eAll variants were queried against Exome Variant Server (EVS), NHLBI Exome Sequencing Project (ESP) (http://evs.gs.washington.edu/EVS/) [May 2012]. EVS contains SNP information from 5,379 individuals (data release ESP5400). The minor allele frequency (MAF) is provided here.
fAll variants were queried against the public version of the Human Gene Mutation Database (HGMD, http://www.hgmd.cf.ac.uk/)
gAll variants were queried against the Fanconi Anemia Mutation Database (http://www.rockefeller.edu/fanconi/). The number in parentheses indicates the number of times this variant has been reported in FA cases
hThe numbers of samples examined varied by exon, as indicated for each variant
