# Supplementary material for: Exome Sequencing Identifies Rare Deleterious Mutations in DNA Repair Genes FANCC and BLM as Potential Breast Cancer Susceptibility Alleles
Source: PLoS Genet. 2012 Sep 27;8(9):e1002894. doi: 10.1371/journal.pgen.1002894 (PMC3459953; doi:10.1371/journal.pgen.1002894)
Supplement: Table S4 — Variants identified by HRM-based mutation analysis of BLM. aExon (Ex), intervening sequence (IVS). bVariant positions are reported in reference to GenBank reference sequence NM_000057.2 (mRNA). cIn addition to the variants listed, dbSNPs rs11852361 (c.2603C>T), rs7167216 (c.3961G>A), rs2227933 (c.3102G>A), rs2227934 (c.3531C>A), rs1063147 (c.3945C>T), rs28385029 (c.2193+61G>C), rs17181698 (c.2193+84C>T), rs17273206 (c.2308-50G>A), rs3815003 (c.2555+7T>C), rs17273842 (c.3358+32T>G) were detected at high frequency in cases or 1000 Genomes data. dAll variants were queried against 1000 Genomes (1000 G) data using the 1000 Genomes Browser (http://browser.1000genomes.org/index.html), which integrates SNP and indel calls from 1,092 individuals (data release 20110521 v3). The minor allele frequency (MAF) is provided here. eAll variants were queried against Exome Variant Server (EVS), NHLBI Exome Sequencing Project (ESP) (http://evs.gs.washington.edu/EVS/) [May 2012]. EVS contains SNP information from 5,379 individuals (data release ESP5400). The minor allele frequency (MAF) is provided here. fAll variants were queried against the public version of the Human Gene Mutation Database (HGMD, http://www.hgmd.cf.ac.uk/). gAll variants were queried against the BLMbase Mutation Registry (http://bioinf.uta.fi/BLMbase/). The number in parentheses indicates the number of times this variant has been reported in FA cases. (XLSX) [file pgen.1002894.s005.xlsx]

## Sheet: Table S4 BLM variants
Table S4 Variants identified by HRM-based mutation analysis of BLM
	Sitea	Nucleotide changeb, c	Protein changeb	dbSNP (135)	1000G MAFd	EVS MAFe	HGMDf	BLM mutation databaseg		All BRCAx cases		Predictive algorithms
										Frequency		SIFT prediction	PolyPhen-2
Truncating	Ex8	c.1933C>T	p.(Gln645*)	-	-	9.29541e-05	CM973007	Yes (19)		1/453 (0.22%)		-	-
	Ex14	c.2695C>T	p.(Arg899*)	-	-	-	CM973010	Yes (10)		1/453 (0.22%)		-	-
Coding non-synonymous	Ex2	c.11T>C	p.(Val4Ala)	rs144706057	0.0005	0.00111545	-	-		4/453 (0.88%)		damaging	possibly damaging
	Ex3	c.238A>G	p.(Thr80Ala)	-	-	-	-	-		3/453 (0.66%)		tolerated	benign
	Ex3	c.635C>T	p.(Ser212Phe)	-	-	-	-	-		1/453 (0.22%)		damaging	probably damaging
	Ex4	c.893C>T	p.(Thr298Met)	rs28384991	0.02	0.000557828	-	-		1/453 (0.22%)		tolerated	benign
	Ex5	c.968A>G	p.(Lys323Arg)	rs146504061	-	0.000371816	-	-		1/453 (0.22%)		tolerated	probably damaging
	Ex6	c.1156A>G	p.(Ile386Val)	-	-	-	-	-		1/453 (0.22%)		tolerated	benign
	Ex8	c.1928G>A	p.(Arg643His)	rs12720097	0.0005	0.00408998	-	-		2/453 (0.44%)		tolerated	benign
	Ex9	c.2119C>T	p.(Pro707Ser)	rs146077918	0.0014	0.00148727	-	-		1/453 (0.22%)		tolerated	benign
	Ex11	c.2362C>A	p.(Leu788Ile)	-	-	-	-	-		1/453 (0.22%)		tolerated	probably damaging
Coding synonymous	Ex3	c.465T>C	p.(=)	rs185349681	0.0014	0.000278862	-	-		1/453 (0.22%)		-	-
	Ex6	c.1122T>C	p.(=)	rs28385009	0.01	0.000557724	-	-		1/453 (0.22%)		-	-
	Ex7	c.1722A>G	p.(=)	rs28385011	0.0009	0.00408998	-	-		3/453 (0.66%)		-	-
	Ex10	c.2268A>G	p.(=)	rs146013879	0.0009	0.00130548	-	-		4/453 (0.88%)		-	-
	Ex11	c.2397T>C	p.(=)	-	-	9.29541e-05	-	-		1/453 (0.22%)		-	-
Non coding	IVS2	c.98+33G>T	p.(=)	rs28384975	0.0046	0.0073502	-	-		14/453 (3.09%)		-	-
	IVS3	c.799+7A>G	p.(=)	-	-	-	-	-		1/453 (0.22%)		-	-
	IVS5	c.1088-40T>C	p.(=)	rs184128669	0.01	-	-	-		1/453 (0.22%)		-	-
	IVS10	c.2307+53A>G	p.(=)	-	-	-	-	-		1/453 (0.22%)		-	-
	IVS21	c.4076+4T>G	p.(=)	rs183176301	0.0027	0.0034393	-	-		8/453 (1.77%)		-	-
aExon (Ex), intervening sequence (IVS)
bVariant positions are reported in reference to GenBank reference sequence NM_000057.2 (mRNA)
cIn addition to the variants listed, dbSNPs rs11852361 (c.2603C>T), rs7167216 (c.3961G>A), rs2227933 (c.3102G>A), rs2227934 (c.3531C>A), rs1063147 (c.3945C>T), rs28385029 (c.2193+61G>C), rs17181698 (c.2193+84C>T), rs17273206 (c.2308-50G>A), rs3815003 (c.2555+7T>C), rs17273842 (c.3358+32T>G) were detected at high frequency in cases or 1000 Genomes data
dAll variants were queried against 1000 Genomes (1000G) data using the 1000 Genomes Browser (http://browser.1000genomes.org/index.html) which integrates SNP and indel calls from 1,092 individuals (data release 20110521 v3). The minor allele frequency (MAF) is provided here.
eAll variants were queried against Exome Variant Server (EVS), NHLBI Exome Sequencing Project (ESP) (http://evs.gs.washington.edu/EVS/) [May 2012]. EVS contains SNP information from 5,379 individuals (data release ESP5400). The minor allele frequency (MAF) is provided here.
fAll variants were queried against the public version of the Human Gene Mutation Database (HGMD, http://www.hgmd.cf.ac.uk/)
gAll variants were queried against the BLMbase Mutation Registry (http://bioinf.uta.fi/BLMbase/). The number in parentheses indicates the number of times this variant has been reported in FA cases
