# Supplementary material for: Exome Sequencing Identifies Rare Deleterious Mutations in DNA Repair Genes FANCC and BLM as Potential Breast Cancer Susceptibility Alleles
Source: PLoS Genet. 2012 Sep 27;8(9):e1002894. doi: 10.1371/journal.pgen.1002894 (PMC3459953; doi:10.1371/journal.pgen.1002894)
Supplement: Table S5 — Primers used for mutation analyses of FANCC and BLM. The list of forward and reverse primers used for mutation analyses of FANCC and BLM. (XLSX) [file pgen.1002894.s006.xlsx]

## Sheet: Table S5 Primers
Table S5 Primers used for mutation analyses of FANCC and BLM
Gene	Forward primer (5'-3')	Reverse primer (5'-3')	Product size (bp)	Annealing temperature (°C)
FANCC_ex2	GTGAAGGCACTGATAAAAGAGC	TGGTAGAGTCCCTGAAGTCAGAA	356	60
FANCC_ex3	GCATTCACGTTCCCTCAATC	GCCTCTGTGAAACAATGCAAAG	239	64
FANCC_ex4	TTCCACCCCACCCCAAAAT	TCAGGGATACTTGTTCTGTGAACT	303	64
FANCC_ex5	TGTAGGCATTGTACATAAAAGGCA	GCTGATGGCACATTCAGCATTA	240	60
FANCC_ex6	GGGGAATCTCAACGGAAATA	ACCATAACTGAACATCCATTTCC	269	64
FANCC_ex7	GTCCTTAATTATGCATGGCTCTTAG	CAACACACCACAGCCTTCTA	289	60
FANCC_ex8	TTCAGTGAGCCATTTCTGT	TGATTCCAAGCATCTCCTTC	260	58
FANCC_ex9	CAGTTCCCAGTAACTCCTTTGGCT	TCAGAGGAACAGGAGGGAATCAGA	280	64
FANCC_ex10	AGTGCAGGTTTTCATGTTTGCCG	TGGGGCACTCATTAGGAACCTT	306	64
FANCC_ex11	TCCTGACCCCGTTTCAATCT	GTTCTGTCTCCCTCATGCTGT	242	64
FANCC_ex12	GTGGTTCCTCATGGGCTTGACATT	ATGGTCCCAGACCAGTAATGCCTT	255	64
FANCC_ex13a	GCGTTTGGACAGGCTTTCTGAATC	TAGAAGGCCAAGAGCCACAGCA	297	64
FANCC_ex13b	TCCCTTTGAGAGCTGGTTCCTGTT	ATGCCTGCAGGTTGCCATGACATA	310	64
FANCC_ex14	TCCTAGAAGTATGTCTGTCCTGCC	CTCGGACAGGTAACCCACCTCT	338	64
FANCC_ex15	CAAAGGACAAATCTGTCTGGAAAG	CAGGTCATCACCTGTCCTGT	278	64
BLM_ex2	GCCTGTTTGAATCAAGTCC	TCCTCATCTGTACAATGGG	296	60
BLM_ex3a	ACAATTAATGTAACCTGTGTGAATTAG	AGTCCTTGACCCTTTGCTGA	272	60
BLM_ex3b	TTCCTTCAGTGAACCTCTACCC	AACAAATGATTTTGAAGTCTCAGAAG	298	62
BLM_ex3c	ACCATCAATGATTGGGATGA	GCAAATCACATCGCTGCTTA	264	62
BLM_ex3d	TCCTCTGAAAGCGAGCAAAT	TCATGACTATTCCCAATGGCTA	244	62
BLM_ex4	CTTAATCGCTCATGCCCTGT	AAACAATTTAAAGTATCCCAGAAACAA	293	64
BLM_ex5	TTGTCTGATCAGTGGTAGAAA	CAATCTTTGTGTTACGTTGTTTTCA	300	60
BLM_ex6	CACCATGCCTAGCCAAGACTTT	CCTGAACATTTTGCCCTGTCCA	288	60
BLM_ex7a	ATTTGCTTTTGTGGCCTACC	GGTGGCAGAGAATCCTGTCT	294	64
BLM_ex7b	TTCCCTCAAATTCTGTTTCTCC	AAATTATCAATATCATAGGAAGGTTGG	295	64
BLM_ex7c	TCCCAGGAAATGTTCTCACA	CAGTCTGTCTTGGCTGAGGA	262	64
BLM_ex7d	TCAACCCATCAAGGAAGGTC	GCAACAATGTTTTCAGGCA	238	64
BLM_ex8	GGGCAAGGGAAATGCTAAAG	TCATTTAACATCTGCCAATGGA	321	62
BLM_ex9	TTCATGCTCTGAAGACAGAACC	TGCAAATTTAACTGCTGTGCTT	295	64
BLM_ex10	ACAAATGTAATTTTGTCAGGTTAATG	TTCTGGATGAAAGTTGTACAAAAA	298	64
BLM_ex11	TGGAATTTGAAGACCACAGAA	CGTTCACTCAGTGTGGGTTTT	267	64
BLM_ex12	CATTGAGCAGTGTTGGCTTT	GTGATTCTAACATGTAGCAGCT	286	64
BLM_ex13	GGGACACATGTAGTCTATAACAATACC	TTGTGGTACTAAAAAGACATTTGTTAC	245	64
BLM_ex14	TAAATTGTGTTTTTGTTTATGTTA	GCATGTTTGGTTATATGCTAT	286	60
BLM_ex15	AAAATGTTCCTTCAAGTCTGTGC	TACTATCATGAGGCTGAAGATGA	308	64
BLM_ex16	TGATATGCTCTATTTTTCCCCTA	GTATCTACATTTTTAAAGTAAGAG	317	60
BLM_ex17	AGGCATTGTTACCTTAATTA	TCTTTAGATGTTCAATTTCAA	255	56
BLM_ex18	TGATGATATACGTACATTTA	TTTGGTTCACTCATTGTGAG	300	56
BLM_ex19	GCCCCTGTATGGGTACAAGT	GCCTATTAATCTGTGCCACGTA	300	64
BLM_ex20	CAGTGGGTTTTCTATGGGTGA	GCATTCACACAACTGCATCC	269	64
BLM_ex21a	CCTGCAGCGTGTCTCTTCAT	ATACCCCTTTGCCTTGGAAC	290	64
BLM_ex21b	ACAGTTCCCCAGGGATAAGC	ATCCTTCAAAGCAAGGCAGA	280	64
BLM_ex22	CATTCATTTTTGGTTTCATTTAAC	TGGTCAGATGCTGACAAACA	286	62
